# Supplementary material for: Application of quasimetagenomics methods to define microbial diversity and subtype Listeria monocytogenes in dairy and seafood production facilities
Source: Microbiol Spectr. 2023 Oct 9;11(6):e01482-23. doi: 10.1128/spectrum.01482-23 (PMC10714831; doi:10.1128/spectrum.01482-23)
Supplement: Supplemental tables — Tables S2 and S3. [file spectrum.01482-23-s0002.xlsx]

## Sheet: Table S2
Table S2 Genus level bacterial identification of 355 environmental swab culture enrichments taken from 5 seafood and 7 dairy production facilities. Community analysis was performed using an in-house implementation of MAPseq for amplicon sequencing.
	*sample_name	FirmA_Seafood_MGT_S001	FirmA_Seafood_MGT_S004	FirmA_Seafood_MGT_S021	FirmA_Seafood_MGT_S022	FirmA_Seafood_MGT_S024	FirmA_Seafood_MGT_S033	FirmA_Seafood_MGT_S037	FirmA_Seafood_MGT_S100	FirmF_Seafood_MGT_S002	FirmF_Seafood_MGT_S003	FirmF_Seafood_MGT_S004	FirmF_Seafood_MGT_S013	FirmF_Seafood_MGT_S014	FirmF_Seafood_MGT_S020	FirmF_Seafood_MGT_S021	FirmF_Seafood_MGT_S024	FirmF_Seafood_MGT_S025	FirmF_Seafood_MGT_S029	FirmF_Seafood_MGT_S073	FirmF_Seafood_MGT_S077	FirmF_Seafood_MGT_S081	FirmF_Seafood_MGT_S093	FirmF_Seafood_MGT_S094	FirmF_Seafood_MGT_S095	FirmF_Seafood_MGT_S098	FirmF_Seafood_MGT_S100	FirmF_Seafood_MGT_S102	FirmF_Seafood_MGT_S106	FirmF_Seafood_MGT_S121	FirmF_Seafood_MGT_S130	FirmF_Seafood_MGT_S132	FirmF_Seafood_MGT_S133	FirmG_Dairy_MGT_S016	FirmG_Dairy_MGT_S019	FirmG_Dairy_MGT_S025	FirmG_Dairy_MGT_S030	FirmG_Dairy_MGT_S036	FirmG_Dairy_MGT_S047	FirmG_Dairy_MGT_S049	FirmI_Dairy_MGT_S002	FirmI_Dairy_MGT_S014	FirmI_Dairy_MGT_S015	FirmI_Dairy_MGT_S016	FirmI_Dairy_MGT_S021	FirmI_Dairy_MGT_S034	FirmI_Dairy_MGT_S036	FirmI_Dairy_MGT_S044	FirmI_Dairy_MGT_S064
	Firm Name Blinded	A	A	A	A	A	A	A	A	F	F	F	F	F	F	F	F	F	F	F	F	F	F	F	F	F	F	F	F	F	F	F	F	G	G	G	G	G	G	G	I	I	I	I	I	I	I	I	I
	*collection_date	2018-04-09	2018-04-09	2018-04-09	2018-04-09	2018-04-09	2018-04-09	2018-04-09	2018-04-09	2018-08-14	2018-08-14	2018-08-14	2018-08-14	2018-08-14	2018-08-14	2018-08-14	2018-08-14	2018-08-14	2018-08-14	2018-08-14	2018-08-14	2018-08-14	2018-08-14	2018-08-14	2018-08-14	2018-08-14	2018-08-14	2018-08-14	2018-08-14	2018-08-14	2018-08-14	2018-08-14	2018-08-14	2018-04-10	2018-04-10	2018-04-10	2018-04-10	2018-04-10	2018-04-10	2018-04-10	2018-06-04	2018-06-04	2018-06-04	2018-06-04	2018-06-04	2018-06-04	2018-06-04	2018-06-04	2018-06-04
	Collection year	2018	2018	2018	2018	2018	2018	2018	2018	2018	2018	2018	2018	2018	2018	2018	2018	2018	2018	2018	2018	2018	2018	2018	2018	2018	2018	2018	2018	2018	2018	2018	2018	2018	2018	2018	2018	2018	2018	2018	2018	2018	2018	2018	2018	2018	2018	2018	2018
	*geo_loc_name	USA: MA	USA: MA	USA: MA	USA: MA	USA: MA	USA: MA	USA: MA	USA: MA	USA: NY	USA: NY	USA: NY	USA: NY	USA: NY	USA: NY	USA: NY	USA: NY	USA: NY	USA: NY	USA: NY	USA: NY	USA: NY	USA: NY	USA: NY	USA: NY	USA: NY	USA: NY	USA: NY	USA: NY	USA: NY	USA: NY	USA: NY	USA: NY	USA: NY	USA: NY	USA: NY	USA: NY	USA: NY	USA: NY	USA: NY	USA: NY	USA: NY	USA: NY	USA: NY	USA: NY	USA: NY	USA: NY	USA: NY	USA: NY
	Detected (Y/N)							Y		Y		Y	Y	Y		Y		Y	Y	Y	Y	Y			Y	Y	Y	Y			Y		Y								Y					Y	Y	Y	Y
	Micro Result Compressed	Negative	Negative	Negative	Negative	Negative	Negative	Listeria monocytogenes	Negative	Listeria monocytogenes	Negative	Listeria monocytogenes	Listeria monocytogenes	Listeria monocytogenes	Negative	Listeria monocytogenes	Negative	Listeria monocytogenes	Listeria monocytogenes	Listeria monocytogenes	Listeria monocytogenes	Listeria monocytogenes	Negative	Negative	Listeria monocytogenes	Listeria monocytogenes	Listeria monocytogenes	Listeria monocytogenes	Negative	Negative	Listeria monocytogenes	Negative	Listeria monocytogenes	Negative	Negative	Negative	Negative	Negative	Negative	Negative	Listeria monocytogenes	Negative	Negative	Negative	Negative	Listeria innocua	Listeria innocua	Listeria monocytogenes	Listeria monocytogenes & Listeria innocua
	L. monocytogenes	Negative	Negative	Negative	Negative	Negative	Negative	Positive	Negative	Positive	Negative	Positive	Positive	Positive	Negative	Positive	Negative	Positive	Positive	Positive	Positive	Positive	Negative	Negative	Positive	Positive	Positive	Positive	Negative	Negative	Positive	Negative	Positive	Negative	Negative	Negative	Negative	Negative	Negative	Negative	Positive	Negative	Negative	Negative	Negative	Negative	Negative	Positive	Positive
	Listeria species	Negative	Negative	Negative	Negative	Negative	Negative	Positive	Negative	Positive	Negative	Positive	Positive	Positive	Negative	Positive	Negative	Positive	Positive	Positive	Positive	Positive	Negative	Negative	Positive	Positive	Positive	Positive	Negative	Negative	Positive	Negative	Positive	Negative	Negative	Negative	Negative	Negative	Negative	Negative	Positive	Negative	Negative	Negative	Negative	Positive	Positive	Positive	Positive
	GenomeTrakr WGS ID							FDA1014253-S037-001		FDA1038227-S002-001		FDA1038227-S004-001	FDA1038227-S013-001	FDA1038227-S014-001		FDA1038227-S021-001		FDA1038227-S025-001	FDA1038227-S029-001	FDA1038227-S073-001	FDA1038227-S077-001	FDA1038227-S081-001			FDA1038227-S095-001	FDA1038227-S098-001	FDA1038227-S100-001	FDA1038227-S102-001			FDA1038227-S130-001		FDA1038227-S133-001								FDA1051721-S002-001							FDA1051721-S044-001	FDA1051721-S064-005
	WGS ID							FirmA_Seafood_WGS_S037		FirmF_Seafood_WGS_S002			FirmF_Seafood_WGS_S013	FirmF_Seafood_WGS_S014						FirmF_Seafood_WGS_S073	FirmF_Seafood_WGS_S077																												FirmI_Dairy_WGS_S064
	DNA Extraction Method	QIAcube	QIAcube	QIAcube	QIAcube	QIAcube	QIAcube	QIAcube	QIAcube	QIAcube	QIAcube	QIAcube	QIAcube	QIAcube	QIAcube	QIAcube	QIAcube	QIAcube	QIAcube	QIAcube	QIAcube	QIAcube	QIAcube	QIAcube	QIAcube	QIAcube	QIAcube	QIAcube	QIAcube	QIAcube	QIAcube	QIAcube	QIAcube	QIAcube	QIAcube	QIAcube	QIAcube	QIAcube	QIAcube	QIAcube	QIAcube	QIAcube	QIAcube	QIAcube	QIAcube	QIAcube	QIAcube	QIAcube	QIAcube
	env_monitoring_zone	Zone 1	Zone 1	Zone 1	Zone 1	Zone 1	Zone 1	Zone 1	Zone 1	Zone 3	Zone 3	Zone 3	Zone 3	Zone 3	Zone 3	Zone 2	Zone 3	Zone 2	Zone 3	Zone 3	Zone 3	Zone 2	Zone 3	Zone 3	Zone 2	Zone 2	Zone 2	Zone 2	Zone 3	Zone 3	Zone 3	Zone 1	Zone 1	Zone 2	Zone 2	Zone 2	Zone 2	Zone 2	Zone 2	Zone 3	Zone 2	Zone 1	Zone 1	Zone 1	Zone 2	Zone 2	Zone 2	Zone 2	Zone 3
	Utensil/Equipment/Architecture	Equipment	Equipment	Equipment	Equipment	Equipment	Utensil	Utensil	Equipment	Architecture	Architecture	Architecture	Architecture	Architecture	Architecture	Equipment	Equipment	Equipment	Equipment	Equipment	Architecture	Architecture	Architecture	Architecture	Architecture	Equipment	Equipment	Equipment	Architecture	Architecture	Architecture	Utensil	Utensil	Equipment	Architecture	Equipment	Equipment	Architecture			Architecture	Equipment	Equipment	Utensil	Architecture	Architecture	Architecture	Architecture	Architecture
	indoor_surf	Food Mixer Grates	Mixer Door	Mixer	Hopper gasket and pump	Productione pipe	Utensil	Utensil	Tote	Floor	Wall corner	Floor corner	Floor	Door Jam	Pipe	Seafood cart rack	Seafood cart rack	Cart exterior	Wheel	Wheel	Floor corner	Door panel	Metal baseboard paneling	Metal baseboard paneling	Door handle	Handle	Brine tank rim	Brine tank side	Metal wall paneling	Metal floor paneling	Door panel	Apron	Apron	Wheel	Wall	Wheel	Wheel	Floor drain	Squeegee	Dust pan	Floor	Frame	Wire	Tray	Floor drain	Floor	Floor	Stairs	Floor
	Firm Type	Seafood	Seafood	Seafood	Seafood	Seafood	Seafood	Seafood	Seafood	Seafood	Seafood	Seafood	Seafood	Seafood	Seafood	Seafood	Seafood	Seafood	Seafood	Seafood	Seafood	Seafood	Seafood	Seafood	Seafood	Seafood	Seafood	Seafood	Seafood	Seafood	Seafood	Seafood	Seafood	Dairy	Dairy	Dairy	Dairy	Dairy	Dairy	Dairy	Dairy	Dairy	Dairy	Dairy	Dairy	Dairy	Dairy	Dairy	Dairy
Taxon	Genus	FDA1014253-S001	FDA1014253-S004	FDA1014253-S021	FDA1014253-S022	FDA1014253-S024	FDA1014253-S033	FDA1014253-S037	FDA1014253-S100	FDA1038227-S002	FDA1038227-S003	FDA1038227-S004	FDA1038227-S013	FDA1038227-S014	FDA1038227-S020	FDA1038227-S021	FDA1038227-S024	FDA1038227-S025	FDA1038227-S029	FDA1038227-S073	FDA1038227-S077	FDA1038227-S081	FDA1038227-S093	FDA1038227-S094	FDA1038227-S095	FDA1038227-S098	FDA1038227-S100	FDA1038227-S102	FDA1038227-S106	FDA1038227-S121	FDA1038227-S130	FDA1038227-S132	FDA1038227-S133	FDA1041983-S016	FDA1041983-S019	FDA1041983-S025	FDA1041983-S030	FDA1041983-S036	FDA1041983-S047	FDA1041983-S049	FDA1051721-S002	FDA1051721-S014	FDA1051721-S015	FDA1051721-S016	FDA1051721-S021	FDA1051721-S034	FDA1051721-S036	FDA1051721-S044	FDA1051721-S064
Bacteria;Firmicutes;Bacilli;Bacillales;Listeriaceae;Brochothrix	Brochothrix	2.72214	0.0306614	0	0	0.0118994	0.0953732	0	0	0.0419463	0.0242087	0.0352858	0	0.0175469	0.0273224	54.5816	0.102863	13.0586	5.54236	0	0.0468897	56.4956	0	0.0267148	0.0534616	0.0329164	0.0506671	0.166784	0	0.0328228	0.082934	0.0266454	0.34937	0	0	0	0	0	0	0	0	0	0	0	0	0	0	0	0
Bacteria;Firmicutes;Bacilli;Lactobacillales;Carnobacteriaceae;Carnobacterium	Carnobacterium	77.8299	24.0561	78.3757	77.7401	39.3783	62.7727	0	0.0679278	0.0419463	7.85572	0	1.11947	0.0666784	0	11.5671	0.188582	25.7098	3.33473	0	1.18006	24.7609	0.0341076	0.0534295	2.28103	5.22822	3.09914	28.3708	0.0339616	68.7637	1.34537	0.623501	13.8001	0	0	0	0	0	0	0.412924	0.0156383	0.110335	0.0379538	0.0470945	0.0211115	1.20433	64.4107	0.0690369	0.0522193
Bacteria;Firmicutes;Bacilli;Lactobacillales;Enterococcaceae;Enterococcus	Enterococcus	0.0357294	0.0153307	0.0081601	0.0457479	0.020824	0.00978186	13.3333	0.0370515	1.55201	43.5575	23.6274	28.7301	24.7131	0.0478142	0.880105	62.9865	1.15011	0.158353	0.246783	11.4489	0.104712	0.0648044	0.120216	33.3512	81.2761	61.0117	34.296	27.7466	0.853392	63.2787	0.101252	28.8012	80.6839	16.9091	76.8285	72.8467	54.5397	57.1508	80.0095	28.1846	20.0472	73.6303	80.7593	80.9944	30.2307	0.18806	33.844	38.774
Bacteria;Firmicutes;Bacilli;Lactobacillales;Leuconostocaceae;Leuconostoc	Leuconostoc	0.0334963	38.9904	2.96212	1.89974	38.813	0.0146728	0	0	0	0.0423652	0	0	0	0	0.0201167	2.26299	0.0169758	0.0186298	0	0	0	0.013643	0.0267148	0	0	0	0	0	0	0	0	0	0	0	0	0	0	0	0	0.00893615	1.0635	0.319896	0.0340127	0.0501399	0	0.0183474	0	0
Bacteria;Proteobacteria;Gammaproteobacteria;Pseudomonadales;Pseudomonadaceae;Pseudomonas	Pseudomonas	19.3788	35.9702	14.2006	18.0439	9.50766	37.1075	23.3333	99.8724	1.68834	28.7478	6.81722	3.3415	11.2616	99.8907	14.7807	1.50866	29.6736	51.0363	51.4249	6.50985	18.4712	96.7393	89.2874	23.8439	9.96269	0.439115	11.8592	61.1649	25.0766	21.0837	65.3824	0.283863	0.0503313	48.5474	0.0829962	0.100042	6.47379	2.62449	2.21907	4.88584	3.80961	0.0460867	2.54049	2.50963	20.9175	18.5308	33.4829	11.3815
Bacteria;Firmicutes;Bacilli;Bacillales;Staphylococcaceae;Staphylococcus	Staphylococcus	0	0.812527	0	0	0	0	0	0	0	0	0	0	0	0	0	14.6923	0	0	0	0	0	0	0	0	0	0	0	0	0	0	0	0.40032	0	1.16294	0	0.061316	0	0	0.0189125	0	0	0	0	0.0105558	0	0	0	0
Bacteria;Firmicutes;Bacilli;Lactobacillales;Lactobacillaceae;Lactobacillus	Lactobacillus	0	0.124836	0	0	0	0	0	0	0	0	0	0	0	0	0	0	0	0	0	0	0	0	0	0	0	0	0	0	0	0	0	0	0	0	0	0	0	0	0	0	0	0	0	0	0	0	0	0
Bacteria;Firmicutes;Bacilli;Lactobacillales;Streptococcaceae;Lactococcus	Lactococcus	0	0	2.26443	0	0	0	0	0	6.59606	0.0302608	0	7.71375	0.0140376	0.0136612	6.01992	2.7773	0	0.0279447	0	0	0.0418848	0.0238753	0.0267148	0	0	0.0337781	0	0	0	0	0	0.196521	0	0.0105722	5.05239	19.321	1.22742	0.277946	1.31442	0.0625531	1.13093	25.4344	0.128202	0.142503	32.4326	0.10091	0.1009	9.62879
Bacteria;Proteobacteria;Betaproteobacteria;Burkholderiales;Oxalobacteraceae;Massilia	Massilia	0	0	0.102001	0.113166	0.5444	0	0	0	0	0	0	0.0295708	0	0	0	0	0	0	0.499442	1.74273	0	0	0	0.133654	0	0	0	0.0594328	5.00547	0.082934	5.63816	0	0	0	0	0	0	0	0	0.00893615	0.0275837	0	0	0	0	0.0344013	0	0
Bacteria;Proteobacteria;Gammaproteobacteria;Enterobacterales;Enterobacteriaceae;Citrobacter	Citrobacter	0	0	0.0183602	0	0.0594972	0	0	0	6.34438	0	0	0.705475	0	0	0.311808	0	0	0	0.11164	0	0	0	0.0467508	0	0	0	0	0	0	0	0	0.0800641	0	0	0	0	36.6053	0	0	0.0335106	0.0398431	0.0596416	0.0418618	0.0184726	0.969586	0.107791	0.0637264	0.608469
Bacteria;Proteobacteria;Gammaproteobacteria;Enterobacterales;Enterobacteriaceae;Kluyvera	Kluyvera	0	0	0.0081601	0	0	0	0	0	0	0	0	0	0	0	0	0	0	0	0	0	0	0	0	0	0	0	0	0	0	0	0	0	0	0	0	0	0	0	0	0	0	0	0	0	0.0102062	0	0	1.01941
Bacteria;Proteobacteria;Gammaproteobacteria;Enterobacterales;Erwiniaceae;Pantoea	Pantoea	0	0	0.0958812	0	0	0	0	0	1.25839	6.85711	0	0.122508	0	0	0	0	0	0	0.0235031	0	0	0	0	0	0	0	0	0	0	0	0	0	0	0	0	0	0	0	0	0	0	0	0	0	0	0	0	0
Bacteria;Proteobacteria;Gammaproteobacteria;Enterobacterales;Tiedjeia[family];Tiedjeia	Tiedjeia	0	0	1.72178	2.09718	8.7104	0	0	0	0	0	0	0	0	0	0	0	0	0.0232872	0	0	0	0	0	0	0	0	0	0	0	0	0	0	0	0	0	0	0	0	0	0	0	0	0	0	0	0	0	0
Bacteria;Proteobacteria;Gammaproteobacteria;Enterobacterales;Yersiniaceae;Rahnella	Rahnella	0	0	0.153002	0.0264856	1.68675	0	0	0	0	0	0	0	0	0	0.54315	0	0	0	0.146895	0	0	0	0.106859	0	0	0	0	0	0	0	0	0	0	0	0	0	0	0	0	0	0	0	0	0	0	0	0	0
Bacteria;Proteobacteria;Gammaproteobacteria;Enterobacterales;Yersiniaceae;Yersinia	Yersinia	0	0	0.0897611	0.0337089	0.461104	0	0	0	0	0	0	0	0	0	0	0	0	0	0	0.211003	0	0	0	0	0	0	0	0	0	0	0	0	0	0	0	0	0	0	0	0	0	0	0	0	0	0	0	0
Bacteria;Proteobacteria;Gammaproteobacteria;Enterobacterales;Yersiniaceae;Ewingella	Ewingella	0	0	0	0	0.806188	0	0	0	0	0	0	0	0	0	0	0	0	0	0	0	0	0	0	0	0	0	0	0	0	0	0.0479616	0	0	0	0	0	0	0	0	0	0.0153243	0	0	0	0	0	0	0
Bacteria;Actinobacteria;Actinobacteria;Streptomycetales;Streptomycetaceae;Streptomyces	Streptomyces	0	0	0	0	0	0	63.3333	0	0	0	0	0	1.3476	0	0	0	0.0254637	0.041917	0	0	0	0	0	0	1.08624	0	0	0	0	0	0	0	0.0111847	0.0296021	0	0.0161358	0	0	0.0157604	0	0.0122594	0.0460867	5.26674	2.95561	0	0	0	0
Bacteria;Actinobacteria;Actinobacteria;Micrococcales;Microbacteriaceae;Microbacterium	Microbacterium	0	0	0	0	0	0	0	0.00823367	0	1.73697	0.663373	0.785738	2.60747	0	0	0	0.0381955	0.0279447	0	0	0	0	0	0	0	0	0	0	0	0	0	1.6304	0.984257	20.3155	1.83629	0.622842	0.217429	0.227411	0.63357	0	0.0122594	0.100306	0	0	0	0	0	0
Bacteria;Actinobacteria;Actinobacteria;Micrococcales;Micrococcaceae;Kocuria	Kocuria	0	0	0	0	0	0	0	0.0144089	0	0	0	0	0	0	0	0	0	0	0	0	0	0	0	0	0	0	0	0	0	0	0	0.50222	16.4556	4.15063	10.4679	3.87582	0.824128	4.76888	5.82821	0	0	0	0	0	0	0	0	0
Bacteria;Bacteroidetes;Bacteroidia;Bacteroidales;Dysgonamonadaceae;Dysgonomonas	Dysgonomonas	0	0	0	0	0	0	0	0	0.629195	0.0484174	0	0.654782	0	0	0	0	0.174002	0	0	0	0	0	0	0	0	0	0	0	0	0	0	0	0	0	0	0	0	0.00673809	0	0	0	0	0	0	0	0.114671	0	0.551708
Bacteria;Bacteroidetes;Flavobacteriia;Flavobacteriales;Flavobacteriaceae;Chishuiella	Chishuiella	0	0	0	0	0	0	0	0	0.136326	0	0	0	0	0	0	0	0	0	0	0	0	0	0	0	0	0	0	0	0	0	0	0	0	0	0	0	0	0	0	0	0	0	0	0	0	0	0	0
Bacteria;Bacteroidetes;Flavobacteriia;Flavobacteriales;Flavobacteriaceae;Empedobacter	Empedobacter	0	0	0	0	0	0	0	0	0.073406	0	0	0	0	0	0	0	0	0	0	0	0	0	0	0	0	0	0	0	0	0	0	0	0	0	0	0	0	0	0	0	0	0	0	0	0	0	0	0
Bacteria;Bacteroidetes;Flavobacteriia;Flavobacteriales;Flavobacteriaceae;Myroides	Myroides	0	0	0	0	0	0	0	0	0.0419463	0	0	0	0	0	0	0	0.246149	0	0	0	0	0	0	0	0	0	0	0	0	0	0	0.866147	0	0	0	0	0	0	0	0	0	0	0	0	0	0	0	0
Bacteria;Firmicutes;Bacilli;Bacillales;Listeriaceae;Listeria	Listeria	0	0	0	0	0	0	0	0	0.104866	0	8.60268	0.084488	30.5948	0	11.205	6.2575	9.91385	34.2182	47.4293	48.0932	0.0907504	0	0	39.0805	2.2054	14.3219	11.9294	0.849041	0.071116	14.1264	0	4.0396	0	0	0	0	0	0	0	0.174255	3.23035	0.0108439	0.0156982	0.0105558	12.9414	0.0733894	0.0876238	12.2171
Bacteria;Firmicutes;Bacilli;Lactobacillales;Enterococcaceae;Vagococcus	Vagococcus	0	0	0	0	0	0	0	0	47.7559	0.0484174	33.1757	9.15428	10.9739	0.0204918	0.0352042	0.428596	4.74473	0.335336	0.0352547	17.8415	0.034904	3.09697	0.0267148	0.463334	0.0603467	20.7229	13.3778	8.88945	0.175055	0	0	18.3711	0	0	0	0	0	0	0	7.16456	3.34988	0.154526	0.130818	0.116113	0.117371	0.0963236	32.2801	7.84425
Bacteria;Firmicutes;Clostridia;Clostridiales;Peptostreptococcaceae;Acetoanaerobium	Acetoanaerobium	0	0	0	0	0	0	0	0	0.870386	0	0	0	0	0	0	0	0	0	0	0	0	0	0	0	0	0	0	0	0	0	0	0	0	0	0	0	0	0	0	0	0	0	0	0	0	0	0	0
Bacteria;Fusobacteria;Fusobacteriia;Fusobacteriales;Fusobacteriaceae;Fusobacterium	Fusobacterium	0	0	0	0	0	0	0	0	28.9954	0	0.0494001	37.0945	0	0	0	0	11.6878	0.815053	0	11.5661	0	0	0	0	0	0	0	0.0509424	0	0	0	0	0	0	0	0.0129086	0	29.3528	0	0	0	0	0	0	0.0306185	0	0	8.70473
Bacteria;Proteobacteria;Betaproteobacteria;Burkholderiales;Comamonadaceae;Comamonas	Comamonas	0	0	0	0	0	0	0	0	0.0524329	0	0	0	0	0	0	0.102863	0.16127	0.558893	0	0	0	0	0	0	0	0	0	0	0	0	0	0.0291142	0	0	0	0	0	0	0	0	0	0	0	0	0	0	0	0
Bacteria;Proteobacteria;Gammaproteobacteria;Enterobacterales;Morganellaceae;Morganella	Morganella	0	0	0	0	0	0	0	0	0.901846	0	0	0	0	0	0	0	0	0	0	0	0	0	0	0	0	0	0	0	0	0	0	1.99432	0	0	0	0	0	0	0	59.45	64.8155	0.0515087	0.0418618	0.0527788	0.0561339	0.0389881	0.0504501	0.124872
Bacteria;Proteobacteria;Gammaproteobacteria;Enterobacterales;Morganellaceae;Proteus	Proteus	0	0	0	0	0	0	0	0	0.0524329	0	0	0	0	0	0	0	0	0	0	0	0	0	0	0	0	0	0	0	0	0	0	0	0	0	0	0	0	0	0	0	0	0	0	0	0	0.0183474	0	0
Bacteria;Proteobacteria;Gammaproteobacteria;Enterobacterales;Yersiniaceae;Rouxiella	Rouxiella	0	0	0	0	0	0	0	0	2.43289	11.0028	0.042343	0.139405	0	0	0	0.137151	0	0	0	1.22695	0	0	0	0	0	0	0	0	0	0	0	0	0	0	0	0	0	0	0	0	0.0919456	0	0	0	0	0	0	0
Bacteria;Proteobacteria;Gammaproteobacteria;Pseudomonadales;Moraxellaceae;Acinetobacter	Acinetobacter	0	0	0	0	0	0	0	0	0.42995	0	1.76429	0	0	0	0	0.102863	0	0.0186298	0	0	0	0	0	0	0	0	0	0	0	0	0	0	0	0	0	0	0	0	0	0	0.0858159	0	0	0	0	0	0	0.0158928
Bacteria;Bacteroidetes;Sphingobacteriia;Sphingobacteriales;Sphingobacteriaceae;Pedobacter	Pedobacter	0	0	0	0	0	0	0	0	0	0.0242087	0	0	0.0175469	0	0	0	0.190977	0.0279447	0	0	0	0	0	0	0	0	0	0	0	0	0	0	0	0	0	0	0	0	0	0	0	0	0	0	0	0	0	0
Bacteria;Firmicutes;Clostridia;Clostridiales;Clostridiaceae;Clostridium	Clostridium	0	0	0	0	0	0	0	0	0	0.0242087	6.39379	3.15563	0	0	0	0	0	0	0	0	0	0	0	0	0	0	0	0	0	0	0	0	0	0	0.0363108	0	0	0	0	0	0.122594	0	0	0	0	0	0	0.204336
Bacteria;Actinobacteria;Actinobacteria;Corynebacteriales;Corynebacteriaceae;Corynebacterium	Corynebacterium	0	0	0	0	0	0	0	0	0	0	0.239944	0	0	0	0	1.06292	0	0	0	0	0	0	0	0	0	0	0	0	0	0	0	0	0	0.0549753	0.0311236	0.0225901	0	0.308268	0.0283688	0	0.876548	0.0108439	0	0	0	0	0	0
Bacteria;Actinobacteria;Actinobacteria;Micrococcales;Microbacteriaceae;Pseudoclavibacter	Pseudoclavibacter	0	0	0	0	0	0	0	0	0	0	0.0282287	0	0	0	0	0	0	0	0	0	0	0	0	0	0	0	0	0	0	0	0	0.378485	0	0.0105722	0	0	0	0.0589583	0.0441292	0	0	0	0	0	0	0	0	0
Bacteria;Actinobacteria;Actinobacteria;Micrococcales;Micrococcaceae;Citricoccus	Citricoccus	0	0	0	0	0	0	0	0	0	0	0.204658	0	0.0175469	0	0	0	0	0	0	0	0	0	0	0	0	0	0	0	0	0	0	0	0	0	0	0	0	0	0	0	0	0	0	0	0	0	0	0
Bacteria;Actinobacteria;Actinobacteria;Micrococcales;Micrococcaceae;Glutamicibacter	Glutamicibacter	0	0	0	0	0	0	0	0	0	0	2.11009	0	0	0	0	0	0	0	0	0	0	0	0	0	0	0	0	0	0	0	0	5.10954	0	0	0	0	0	0.0202143	0	0	0	0	0	0	0	0	0	0
Bacteria;Firmicutes;Bacilli;Bacillales;Planococcaceae;Sporosarcina	Sporosarcina	0	0	0	0	0	0	0	0	0	0	0.465773	0	0	0	0	0	0	0	0	0	0	0	0	0	0	0	0	0	0	0	0	0	0	0	0	0	0	0	0	0	0	0	0	0	0	0	0	0
Bacteria;Firmicutes;Bacilli;Lactobacillales;Aerococcaceae;Aerococcus	Aerococcus	0	0	0	0	0	0	0	0	0	0	3.3451	0	0.557993	0	0	0	0	0	0	0	0	0	0	0	0.148124	0.287114	0	0	0	0	0	0.291142	0	0	0	0	0	0	0	0	0	0.0623526	10.837	12.9361	0.0102062	0.00917368	0.0106211	0
Bacteria;Firmicutes;Bacilli;Lactobacillales;Carnobacteriaceae;Marinilactibacillus	Marinilactibacillus	0	0	0	0	0	0	0	0	0	0	0.853917	0.240791	16.9258	0	0	4.92028	0	0	0	0	0	0.013643	0	0	0	0	0	1.17168	0.0218818	0	28.0256	0.611398	0	0	0	0	0	0	0	0	0	0	0	0	0	0	0	0
Bacteria;Firmicutes;Clostridia;Clostridiales;Peptostreptococcaceae;Paraclostridium	Paraclostridium	0	0	0	0	0	0	0	0	0	0	9.78123	1.66441	0	0	0	0	0	0	0	0	0	0	0	0	0	0	0	0	0	0	0	0	0	0	0	0	0	0.180244	3.71946	0	0	0	0	0	0	0	0	0
Bacteria;Firmicutes;Clostridia;Clostridiales;Peptostreptococcaceae;Terrisporobacter	Terrisporobacter	0	0	0	0	0	0	0	0	0	0	0.952717	0	0	0	0	0	0	0	0	0	0	0	0	0	0	0	0	0	0	0	0	0	0	0	0	0	0	0	0	0	0	0	0	0	0	0	0	0
Bacteria;Proteobacteria;Alphaproteobacteria;Caulobacterales;Caulobacteraceae;Brevundimonas	Brevundimonas	0	0	0	0	0	0	0	0	0	0	0.239944	0.0168976	0	0	0	0	0.0339515	0.0512319	0	0	0	0	0	0	0	0	0	0	0	0	0	0	0.0251657	0.109951	0.0570599	0.180721	0	0.188667	0.116627	0	0	0	0	0	0	0	0	0
Bacteria;Proteobacteria;Alphaproteobacteria;Rhodobacterales;Rhodobacteraceae;Paracoccus	Paracoccus	0	0	0	0	0	0	0	0	0	0	0.37403	0.063366	0.063169	0	0	0	0	0	0	0	0	0	0	0	0	0	0	0	0	0	0	1.73229	0.100663	0.0655474	0.907771	0.429212	0	0.281315	1.18519	0	0	0	0	0	0	0	0	0
Bacteria;Proteobacteria;Betaproteobacteria;Burkholderiales;Alcaligenaceae;Alcaligenes	Alcaligenes	0	0	0	0	0	0	0	0	0	0	0.042343	0.118283	0	0	0	0	0.106099	0.0558893	0	0	0	0	0	0	0	0	0	0	0	0	0.127898	0	0	0	0	0	0	0	0	0	0	0	0	0	0	0	0	0
Bacteria;Proteobacteria;Gammaproteobacteria;Xanthomonadales;Xanthomonadaceae;Stenotrophomonas	Stenotrophomonas	0	0	0	0	0	0	0	0	0	0	0.0564573	0	0	0	0	0.428596	0.0339515	0.251502	0.0587579	0.0547046	0	0	0	0	0	0	0	0	0	0	0	1.47027	0	0.00845773	0	0.0161358	0	0.00842261	0	0	0.122594	0	0	0	0	0	0	0
Bacteria;Proteobacteria;Gammaproteobacteria;Xanthomonadales;Xanthomonadaceae;Xanthomonas	Xanthomonas	0	0	0	0	0	0	0	0	0	0	0.134086	0.0549172	0.0386033	0	0	0	0	0	0	0	0	0	0	0	0	0	0	0	0	0	0	0	0	0.0169155	0.165992	0.100042	0	0.0909642	0.0283688	0	0	0	0	0	0	0	0	0
Bacteria;Actinobacteria;Actinobacteria;Micrococcales;Cellulomonadaceae;Oerskovia	Oerskovia	0	0	0	0	0	0	0	0	0	0	0	0.342176	0	0	0	0	0	0	0	0	0	0	0	0	0	0	0	0	0	0	0	0	0.0195733	0.843659	0	0	0	0	0	0	0	0	0	0	0	0	0	0
Bacteria;Actinobacteria;Actinobacteria;Micrococcales;Intrasporangiaceae;Ornithinimicrobium	Ornithinimicrobium	0	0	0	0	0	0	0	0	0	0	0	0.0168976	0	0	0	0	0	0	0	0	0	0	0	0	0	0	0	0	0	0	0	0	0	0	0.575786	0.106496	0	0.0151607	0	0	0	0	0	0	0	0	0	0
Bacteria;Actinobacteria;Actinobacteria;Micrococcales;Intrasporangiaceae;Tetrasphaera	Tetrasphaera	0	0	0	0	0	0	0	0	0	0	0	0.042244	0	0	0	0	0	0	0	0	0	0	0	0	0	0	0	0	0	0	0	0	0	0	0	0	0	0	0	0	0	0	0	0	0	0	0	0
Bacteria;Actinobacteria;Actinobacteria;Micrococcales;Micrococcaceae;Paenarthrobacter	Paenarthrobacter	0	0	0	0	0	0	0	0	0	0	0	0.0253464	0	0	0	0	0	0	0	0	0	0	0	0	0	0	0	0	0	0	0	0	0	0	0	0	0	0	0	0	0	0	0	0	0	0	0	0
Bacteria;Bacteroidetes;Bacteroidia;Bacteroidales;Bacteroidaceae;Bacteroides	Bacteroides	0	0	0	0	0	0	0	0	0	0	0	4.33846	0	0	0	0	0	0	0	0	0	0	0	0	0	0	0	0	0	0	0	0	0	0	0	0	0	0	0	0	0	0	0	0	0	0	0	0
Bacteria;Firmicutes;Bacilli;Bacillales;Bacillaceae;Bacillus	Bacillus	0	0	0	0	0	0	0	0	0	0	0	0.139405	0	0	0	0.44574	0	0	0	0	0	0	0	0	0	0	0	0	0	0	0	0	0	0.530723	0	0.0258173	0	0.0286369	0.0126084	0	0.125659	0	0	0	0	0	0	1.88898
Bacteria;Proteobacteria;Alphaproteobacteria;Rhizobiales;Aurantimonadaceae;Aureimonas	Aureimonas	0	0	0	0	0	0	0	0	0	0	0	0.021122	0.0386033	0	0	0	0	0	0	0	0	0	0	0	0	0	0	0	0	0	0	0	0	0.00845773	0	0	0	0	0	0	0	0	0	0	0	0	0	0
Bacteria;Proteobacteria;Alphaproteobacteria;Rhodospirillales;Acetobacteraceae;Acidocella	Acidocella	0	0	0	0	0	0	0	0	0	0	0	0.0380196	0	0	0	0	0	0	0	0	0	0	0	0	0	0	0	0	0	0	0	0	0	0	0	0	0	0	0	0	0	0	0	0	0	0	0	0
Bacteria;Proteobacteria;Alphaproteobacteria;Sphingomonadales;Sphingomonadaceae;Sphingomonas	Sphingomonas	0	0	0	0	0	0	0	0	0	0	0	0.021122	0.294789	0	0	0.171438	0	0	0	0	0	0	0	0	0	0	0	0	0	0	0	0	0	0.312936	0.0985579	0.145222	0	0.0404285	0.201734	0	0.0459728	0	0	0	0	0	0	0
Bacteria;Proteobacteria;Betaproteobacteria;Burkholderiales;Alcaligenaceae;Achromobacter	Achromobacter	0	0	0	0	0	0	0	0	0	0	0	0.0253464	0	0	0	0	0.0212197	0.0186298	0	0.0781494	0	0	0	0	0	0	0	0.0339616	0	0	0	0.0291142	0	0.164926	0	0	0	0	0	0	0	0	0	0	0	0	0	0
Bacteria;Actinobacteria;Actinobacteria;Micrococcales;Microbacteriaceae;Leucobacter	Leucobacter	0	0	0	0	0	0	0	0	0	0	0	0	0.224601	0	0	0	0	0	0	0	0	0	0	0	0	0.0337781	0	0	0	0	0	1.44843	0.248861	0.412314	0.0363108	0.106496	0	0.0252678	0.110323	0	0	0	0	0	0	0	0	0
Bacteria;Actinobacteria;Actinobacteria;Micrococcales;Sanguibacteraceae;Sanguibacter	Sanguibacter	0	0	0	0	0	0	0	0	0	0	0	0	0.0140376	0	0	0	0	0	0	0	0	0	0	0	0	0	0	0	0	0	0	0.065507	0	0.00845773	0	0	0	0	0	0	0	0	0	0	0	0	0	0
Bacteria;Bacteroidetes;Sphingobacteriia;Sphingobacteriales;Sphingobacteriaceae;Sphingobacterium	Sphingobacterium	0	0	0	0	0	0	0	0	0	0	0	0	0.0140376	0	0	0	0.11883	0.558893	0	0	0	0	0	0	0	0	0	0	0	0	0	0.531334	0.0167771	0.0190299	0	0	0	0	0	0	0	0	0	0	0	0	0	0
Bacteria;Proteobacteria;Alphaproteobacteria;Rhizobiales;Hyphomicrobiaceae;Devosia	Devosia	0	0	0	0	0	0	0	0	0	0	0	0	0.0280751	0	0	0	0.0848788	0.0465744	0	0	0	0	0	0	0	0	0	0	0	0	0	0.0363928	0	0	0	0	0	0.0101071	0	0	0	0	0	0	0	0	0	0
Bacteria;Proteobacteria;Alphaproteobacteria;Rhizobiales;Methylobacteriaceae;Methylobacterium	Methylobacterium	0	0	0	0	0	0	0	0	0	0	0	0	0.0140376	0	0	0	0	0	0	0	0	0	0	0	0	0	0	0	0	0	0	0	0.0111847	0.135324	0	0	0	0	0	0	0	0	0	0	0	0	0	0
Bacteria;Proteobacteria;Alphaproteobacteria;Rhizobiales;Phyllobacteriaceae;Mesorhizobium	Mesorhizobium	0	0	0	0	0	0	0	0	0	0	0	0	0.0175469	0	0	0	0	0	0	0	0	0	0	0	0	0	0	0	0	0	0	0	0	0	0	0.0161358	0	0	0	0	0.0245188	0	0	0	0	0	0	0
Bacteria;Proteobacteria;Alphaproteobacteria;Rhodobacterales;Rhodobacteraceae;Pseudorhodobacter	Pseudorhodobacter	0	0	0	0	0	0	0	0	0	0	0	0	0.0386033	0	0	0	0	0	0	0	0	0	0	0	0	0	0	0	0	0	0	0.1019	0	0	0	0	0	0	0	0	0	0	0	0	0	0	0	0
Bacteria;Proteobacteria;Alphaproteobacteria;Sphingomonadales;Erythrobacteraceae;Erythrobacter	Erythrobacter	0	0	0	0	0	0	0	0	0	0	0	0	0.0701878	0	0	0	0	0	0	0	0	0	0	0	0	0	0	0	0	0	0	0	0	0	0	0	0	0	0	0	0	0	0	0	0	0	0	0
Bacteria;Proteobacteria;Alphaproteobacteria;Sphingomonadales;Sphingomonadaceae;Sphingobium	Sphingobium	0	0	0	0	0	0	0	0	0	0	0	0	0.0280751	0	0	0	0	0	0	0	0	0	0	0	0	0	0	0	0	0	0	0	0	0	0	0	0	0	0	0	0	0	0	0	0	0	0	0
Bacteria;Bacteroidetes;Flavobacteriia;Flavobacteriales;Flavobacteriaceae;Chryseobacterium	Chryseobacterium	0	0	0	0	0	0	0	0	0	0	0	0	0	0	0.0553209	0	1.31138	1.84435	0.0235031	0	0	0	0	0	0	0	0	0	0	0	0	2.97693	0	0.0211443	0	0	0	0	0	0	0	0	0	0	0	0.0137605	0	0
Bacteria;Actinobacteria;Actinobacteria;Propionibacteriales;Propionibacteriaceae;Cutibacterium	Cutibacterium	0	0	0	0	0	0	0	0	0	0	0	0	0	0	0	0.154295	0	0	0	0	0	0	0	0	0	0	0	0	0	0	0	0	0	0	0	0	0	0	0	0	0	0	0	0	0	0	0	0
Bacteria;Proteobacteria;Alphaproteobacteria;Caulobacterales;Caulobacteraceae;Caulobacter	Caulobacter	0	0	0	0	0	0	0	0	0	0	0	0	0	0	0	0.0685753	0	0	0	0	0	0	0	0	0	0	0	0	0	0	0	0	0	0	0	0	0	0	0	0	0.0153243	0	0	0	0	0	0	0
Bacteria;Proteobacteria;Alphaproteobacteria;Rhizobiales;Brucellaceae;Brucella	Brucella	0	0	0	0	0	0	0	0	0	0	0	0	0	0	0	0.0685753	0	0	0	0	0	0	0	0	0	0	0	0	0	0	0	0	0	0	0	0	0	0	0	0	0	0	0	0	0	0	0	0
Bacteria;Proteobacteria;Alphaproteobacteria;Sphingomonadales;Sphingomonadaceae;Zymomonas	Zymomonas	0	0	0	0	0	0	0	0	0	0	0	0	0	0	0	0.840048	0	0	0	0	0	0	0	0	0	0	0	0	0	0	0	0	0	0	0	0	0	0	0	0	0.20841	0	0	0	0	0	0	0
Bacteria;Proteobacteria;Betaproteobacteria;Burkholderiales;Oxalobacteraceae;Herminiimonas	Herminiimonas	0	0	0	0	0	0	0	0	0	0	0	0	0	0	0	0.171438	0	0	0	0	0	0	0	0	0	0	0	0	0	0	0	0	0	0	0	0	0	0	0	0	0.0582322	0	0	0	0	0	0	0
Bacteria;Proteobacteria;Gammaproteobacteria;Oceanospirillales;Oceanospirillaceae;Marinomonas	Marinomonas	0	0	0	0	0	0	0	0	0	0	0	0	0	0	0	0.120007	0	0	0	0	0	0	0	0	0	0	0	0	0	0	0	0	0	0	0	0	0	0	0	0	0	0	0	0	0	0	0	0
Bacteria;Bacteroidetes;Flavobacteriia;Flavobacteriales;Flavobacteriaceae;Flavobacterium	Flavobacterium	0	0	0	0	0	0	0	0	0	0	0	0	0	0	0	0	0.275856	0.0372596	0	0	0	0	0	0	0	0	0	0	0	0	0	0	0	0	0	0	0	0	0	0	0	0	0	0	0	0	0	0
Bacteria;Proteobacteria;Alphaproteobacteria;Rhizobiales;Brucellaceae;Ochrobactrum	Ochrobactrum	0	0	0	0	0	0	0	0	0	0	0	0	0	0	0	0	0.870008	0.321364	0	0	0	0	0	0	0	0	0	0	0	0	0	1.04083	0	0	0	0	0	0	0	0	0	0	0	0	0	0	0	0
Bacteria;Proteobacteria;Alphaproteobacteria;Rhizobiales;Phyllobacteriaceae;Aquamicrobium	Aquamicrobium	0	0	0	0	0	0	0	0	0	0	0	0	0	0	0	0	0.106099	0.470402	0	0	0	0	0	0	0	0	0	0	0	0	0	0.334813	0	0	0	0	0	0	0	0	0	0	0	0	0	0	0	0
Bacteria;Proteobacteria;Betaproteobacteria;Burkholderiales;Comamonadaceae;Acidovorax	Acidovorax	0	0	0	0	0	0	0	0	0	0	0	0	0	0	0	0	0.0169758	0	0	0	0	0	0	0	0	0	0	0	0	0	0	0	0	0	0	0	0	0.0252678	0.0378251	0	0	0	0	0	0	0	0	0
Bacteria;Proteobacteria;Betaproteobacteria;Burkholderiales;Comamonadaceae;Delftia	Delftia	0	0	0	0	0	0	0	0	0	0	0	0	0	0	0	0	0.0636591	0.0279447	0	0	0	0	0	0	0	0	0	0	0	0	0	0	0	0	0	0	0	0	0	0	0	0	0	0	0	0	0	0
Bacteria;Proteobacteria;Betaproteobacteria;Burkholderiales;Oxalobacteraceae;Janthinobacterium	Janthinobacterium	0	0	0	0	0	0	0	0	0	0	0	0	0	0	0	0	0.0169758	0	0	0	0	0	0	0	0	0	0	0	0	0	0	0	0	0	0	0	0	0	0	0	0.0275837	0	0	0	0	0	0	0
Bacteria;Proteobacteria;Betaproteobacteria;Kinetoplastibacterium[order];Kinetoplastibacterium[family];Kinetoplastibacterium	Kinetoplastibacterium	0	0	0	0	0	0	0	0	0	0	0	0	0	0	0	0	0.0169758	0	0	0	0	0	0	0	0	0	0	0	0	0	0	0	0	0	0	0	0	0	0	0	0	0	0	0	0	0	0	0
Bacteria;Proteobacteria;Gammaproteobacteria;Pasteurellales;Pasteurellaceae;Testudinibacter	Testudinibacter	0	0	0	0	0	0	0	0	0	0	0	0	0	0	0	0	0.131562	0.0326021	0	0	0	0	0	0	0	0	0	0	0	0	0	0	0	0	0	0	0	0	0	0	0	0	0	0	0	0	0	0
Bacteria;Proteobacteria;Alphaproteobacteria;Rhizobiales;Brucellaceae;Paenochrobactrum	Paenochrobactrum	0	0	0	0	0	0	0	0	0	0	0	0	0	0	0	0	0	0.0232872	0	0	0	0	0	0	0	0	0	0	0	0	0	0.167407	0	0	0	0	0	0	0	0	0	0	0	0	0	0	0	0
Bacteria;Proteobacteria;Alphaproteobacteria;Rhizobiales;Rhizobiaceae;Agrobacterium	Agrobacterium	0	0	0	0	0	0	0	0	0	0	0	0	0	0	0	0	0	0.0372596	0	0	0	0	0	0	0	0	0	0	0	0	0	0	0	0	0	0	0	0	0	0	0	0	0	0	0	0	0	0
Bacteria;Proteobacteria;Alphaproteobacteria;Rhizobiales;Rhizobiaceae;Rhizobium	Rhizobium	0	0	0	0	0	0	0	0	0	0	0	0	0	0	0	0	0	0.0372596	0	0	0	0	0	0	0	0	0	0	0	0	0	0	0	0	0	0	0	0	0	0	0	0	0	0	0	0	0	0
Bacteria;Proteobacteria;Gammaproteobacteria;Enterobacterales;Morganellaceae;Providencia	Providencia	0	0	0	0	0	0	0	0	0	0	0	0	0	0	0	0	0	0	0	0	0	0.013643	10.2785	0	0	0	0	0	0	0	0	0.116457	0	0	0	0	0	0	0	0	0	0	0	0	0	0	0	0
Bacteria;Proteobacteria;Gammaproteobacteria;Aeromonadales;Aeromonadaceae;Aeromonas	Aeromonas	0	0	0	0	0	0	0	0	0	0	0	0	0	0	0	0	0	0	0	0	0	0	0	0.793014	0	0	0	0	0	0	0	0	0	0	0	0	0	0.549154	0	0.0111702	0.0122594	0	0	0	0.352113	16.2328	0	3.75298
Bacteria;Proteobacteria;Gammaproteobacteria;Enterobacterales;Enterobacteriaceae;Buttiauxella	Buttiauxella	0	0	0	0	0	0	0	0	0	0	0	0	0	0	0	0	0	0	0	0	0	0	0	0	0	0	0	0	0	0	0.0266454	0	0	0	0	0	0	0	0	0	0	0	0	0	0	0	0	0
Bacteria;Actinobacteria;Actinobacteria;Corynebacteriales;Dietziaceae;Dietzia	Dietzia	0	0	0	0	0	0	0	0	0	0	0	0	0	0	0	0	0	0	0	0	0	0	0	0	0	0	0	0	0	0	0	0.0436713	0	0.0190299	0.134869	0.119405	0	0.277946	0.119779	0	0	0	0	0	0	0	0	0
Bacteria;Actinobacteria;Actinobacteria;Corynebacteriales;Nocardiaceae;Rhodococcus	Rhodococcus	0	0	0	0	0	0	0	0	0	0	0	0	0	0	0	0	0	0	0	0	0	0	0	0	0	0	0	0	0	0	0	0.145571	0.0167771	0.0549753	0.0363108	0.0580889	0	0.0488512	0.0441292	0	0	0	0	0	0	0	0	0
Bacteria;Actinobacteria;Actinobacteria;Micrococcales;Brevibacteriaceae;Brevibacterium	Brevibacterium	0	0	0	0	0	0	0	0	0	0	0	0	0	0	0	0	0	0	0	0	0	0	0	0	0	0	0	0	0	0	0	3.17345	0	1.85224	0.020749	0	0	0.131393	0	0	0	0	0	0	0	0	0	0
Bacteria;Actinobacteria;Actinobacteria;Micrococcales;Dermabacteraceae;Brachybacterium	Brachybacterium	0	0	0	0	0	0	0	0	0	0	0	0	0	0	0	0	0	0	0	0	0	0	0	0	0	0	0	0	0	0	0	1.76869	0.377485	3.18434	0	0.0161358	0	0.00842261	0	0	0	0	0	0	0	0	0	0
Bacteria;Actinobacteria;Actinobacteria;Micrococcales;Microbacteriaceae;Curtobacterium	Curtobacterium	0	0	0	0	0	0	0	0	0	0	0	0	0	0	0	0	0	0	0	0	0	0	0	0	0	0	0	0	0	0	0	0.0363928	0	0	0	0	0	0	0	0	0	0	0	0	0	0	0	0.011352
Bacteria;Firmicutes;Bacilli;Lactobacillales;Streptococcaceae;Streptococcus	Streptococcus	0	0	0	0	0	0	0	0	0	0	0	0	0	0	0	0	0	0	0	0	0	0	0	0	0	0	0	0	0	0	0	0.262028	0	0	0	0	0.0245485	0	0	0	0	0	0	0	0	0	0	0
Bacteria;Proteobacteria;Alphaproteobacteria;Rhodobacterales;Rhodobacteraceae;Rhodobacter	Rhodobacter	0	0	0	0	0	0	0	0	0	0	0	0	0	0	0	0	0	0	0	0	0	0	0	0	0	0	0	0	0	0	0	0.0582284	0.0251657	0	0.145243	0.0645432	0	0.298161	0	0	0	0	0	0	0	0	0	0
Bacteria;Proteobacteria;Gammaproteobacteria;Oceanospirillales;Halomonadaceae;Halovibrio	Halovibrio	0	0	0	0	0	0	0	0	0	0	0	0	0	0	0	0	0	0	0	0	0	0	0	0	0	0	0	0	0	0	0	0.0509499	0	0	0	0	0	0	0	0	0	0	0	0	0	0	0	0
Bacteria;Proteobacteria;Gammaproteobacteria;Pseudomonadales;Moraxellaceae;Psychrobacter	Psychrobacter	0	0	0	0	0	0	0	0	0	0	0	0	0	0	0	0	0	0	0	0	0	0	0	0	0	0	0	0	0	0	0	6.67443	0	0	0	0	0	0	0	0	0	0	0	0	0	0	0	0
Bacteria;Actinobacteria;Actinobacteria;Micrococcales;Micrococcaceae;Micrococcus	Micrococcus	0	0	0	0	0	0	0	0	0	0	0	0	0	0	0	0	0	0	0	0	0	0	0	0	0	0	0	0	0	0	0	0	0.492129	0.78234	2.13196	0.493755	0.0701385	1.29371	3.26872	0	0.456663	0	0	0	0	0	0	0
Bacteria;Actinobacteria;Actinobacteria;Micrococcales;Micrococcaceae;Nesterenkonia	Nesterenkonia	0	0	0	0	0	0	0	0	0	0	0	0	0	0	0	0	0	0	0	0	0	0	0	0	0	0	0	0	0	0	0	0	0.282415	0	0.497977	0.961694	0	0.985446	0.0977147	0	0	0	0	0	0	0	0	0
Bacteria;Actinobacteria;Actinobacteria;Micrococcales;Micrococcaceae;Rothia	Rothia	0	0	0	0	0	0	0	0	0	0	0	0	0	0	0	0	0	0	0	0	0	0	0	0	0	0	0	0	0	0	0	0	0.0223695	0	0.176367	0	0	0.0101071	0.119779	0	0	0	0.133434	0.160975	0.0204123	0	0	0.0158928
Bacteria;Firmicutes;Bacilli;Bacillales;Staphylococcaceae;Salinicoccus	Salinicoccus	0	0	0	0	0	0	0	0	0	0	0	0	0	0	0	0	0	0	0	0	0	0	0	0	0	0	0	0	0	0	0	0	0.164975	0.0570897	0	0	0	0.0370595	0	0	0	0	0	0	0	0	0	0
Bacteria;Proteobacteria;Alphaproteobacteria;Rhizobiales;Aurantimonadaceae;Aurantimonas	Aurantimonas	0	0	0	0	0	0	0	0	0	0	0	0	0	0	0	0	0	0	0	0	0	0	0	0	0	0	0	0	0	0	0	0	0.0111847	0	0	0.106496	0	0.0185297	0	0	0	0	0	0	0	0	0	0
Bacteria;Actinobacteria;Actinobacteria;Micrococcales;Microbacteriaceae;Agrococcus	Agrococcus	0	0	0	0	0	0	0	0	0	0	0	0	0	0	0	0	0	0	0	0	0	0	0	0	0	0	0	0	0	0	0	0	0	0.00845773	0	0	0	0.0370595	0.0315209	0	0	0	0	0	0	0	0	0
Bacteria;Actinobacteria;Actinobacteria;Micrococcales;Microbacteriaceae;Plantibacter	Plantibacter	0	0	0	0	0	0	0	0	0	0	0	0	0	0	0	0	0	0	0	0	0	0	0	0	0	0	0	0	0	0	0	0	0	0.0190299	0	0	0	0	0	0	0	0	0	0	0	0	0	0
Bacteria;Actinobacteria;Actinobacteria;Micrococcales;Promicromonosporaceae;Cellulosimicrobium	Cellulosimicrobium	0	0	0	0	0	0	0	0	0	0	0	0	0	0	0	0	0	0	0	0	0	0	0	0	0	0	0	0	0	0	0	0	0	0.160697	0	0	0	0	0	0	0	0	0	0	0	0	0	0
Bacteria;Proteobacteria;Alphaproteobacteria;Rhodobacterales;Rhodobacteraceae;Gemmobacter	Gemmobacter	0	0	0	0	0	0	0	0	0	0	0	0	0	0	0	0	0	0	0	0	0	0	0	0	0	0	0	0	0	0	0	0	0	0.0126866	0.0259363	0	0	0	0	0	0	0	0	0	0	0	0	0
Bacteria;Actinobacteria;Actinobacteria;Micrococcales;Beutenbergiaceae;Beutenbergia	Beutenbergia	0	0	0	0	0	0	0	0	0	0	0	0	0	0	0	0	0	0	0	0	0	0	0	0	0	0	0	0	0	0	0	0	0	0	0.020749	0	0.0175346	0	0	0	0	0	0	0	0	0	0	0
Bacteria;Actinobacteria;Actinobacteria;Micrococcales;Cellulomonadaceae;Cellulomonas	Cellulomonas	0	0	0	0	0	0	0	0	0	0	0	0	0	0	0	0	0	0	0	0	0	0	0	0	0	0	0	0	0	0	0	0	0	0	0.0466853	0	0	0	0	0	0.0122594	0	0	0	0	0	0	0
Bacteria;Actinobacteria;Actinobacteria;Micrococcales;Intrasporangiaceae;Intrasporangium	Intrasporangium	0	0	0	0	0	0	0	0	0	0	0	0	0	0	0	0	0	0	0	0	0	0	0	0	0	0	0	0	0	0	0	0	0	0	0.0933707	0	0	0	0	0	0	0	0	0	0	0	0	0
Bacteria;Actinobacteria;Actinobacteria;Micrococcales;Intrasporangiaceae;Serinicoccus	Serinicoccus	0	0	0	0	0	0	0	0	0	0	0	0	0	0	0	0	0	0	0	0	0	0	0	0	0	0	0	0	0	0	0	0	0	0	0.0259363	0	0	0	0	0	0	0	0	0	0	0	0	0
Bacteria;Actinobacteria;Actinobacteria;Propionibacteriales;Nocardioidaceae;Marmoricola	Marmoricola	0	0	0	0	0	0	0	0	0	0	0	0	0	0	0	0	0	0	0	0	0	0	0	0	0	0	0	0	0	0	0	0	0	0	0.0363108	0	0	0	0	0	0	0	0	0	0	0	0	0
Bacteria;Actinobacteria;Actinobacteria;Propionibacteriales;Nocardioidaceae;Micropruina	Micropruina	0	0	0	0	0	0	0	0	0	0	0	0	0	0	0	0	0	0	0	0	0	0	0	0	0	0	0	0	0	0	0	0	0	0	0.0259363	0	0	0	0	0	0	0	0	0	0	0	0	0
Bacteria;Actinobacteria;Actinobacteria;Propionibacteriales;Nocardioidaceae;Propionicicella	Propionicicella	0	0	0	0	0	0	0	0	0	0	0	0	0	0	0	0	0	0	0	0	0	0	0	0	0	0	0	0	0	0	0	0	0	0	0.17118	0	0	0	0	0	0	0	0	0	0	0	0	0
Bacteria;Firmicutes;Clostridia;Clostridiales;Lachnospiraceae;Anaerocolumna	Anaerocolumna	0	0	0	0	0	0	0	0	0	0	0	0	0	0	0	0	0	0	0	0	0	0	0	0	0	0	0	0	0	0	0	0	0	0	0.165992	0	0	0	0	0	0	0	0	0	0	0	0	0
Bacteria;Firmicutes;Clostridia;Clostridiales;Peptostreptococcaceae;Intestinibacter	Intestinibacter	0	0	0	0	0	0	0	0	0	0	0	0	0	0	0	0	0	0	0	0	0	0	0	0	0	0	0	0	0	0	0	0	0	0	0.0414981	0.0161358	0	0.341958	0.0441292	0	0	0	0	0	0	0	0	0
Bacteria;Proteobacteria;Alphaproteobacteria;Sphingomonadales;Erythrobacteraceae;Porphyrobacter	Porphyrobacter	0	0	0	0	0	0	0	0	0	0	0	0	0	0	0	0	0	0	0	0	0	0	0	0	0	0	0	0	0	0	0	0	0	0	0.0259363	0.0548617	0	0.00673809	0.249015	0	0	0	0	0	0	0	0	0
Bacteria;Actinobacteria;Actinobacteria;Micrococcales;Micrococcaceae;Arthrobacter	Arthrobacter	0	0	0	0	0	0	0	0	0	0	0	0	0	0	0	0	0	0	0	0	0	0	0	0	0	0	0	0	0	0	0	0	0	0	0	0.0322716	0	0	0	0	0	0	0.0235473	0.0211115	0	0	0	0.00908162
Bacteria;Actinobacteria;Actinobacteria;Propionibacteriales;Nocardioidaceae;Aeromicrobium	Aeromicrobium	0	0	0	0	0	0	0	0	0	0	0	0	0	0	0	0	0	0	0	0	0	0	0	0	0	0	0	0	0	0	0	0	0	0	0	0.0129086	0	0.00673809	0.0157604	0	0	0	0	0	0	0	0	0
Bacteria;Firmicutes;Clostridia;Clostridiales;Peptostreptococcaceae;Asaccharospora	Asaccharospora	0	0	0	0	0	0	0	0	0	0	0	0	0	0	0	0	0	0	0	0	0	0	0	0	0	0	0	0	0	0	0	0	0	0	0	0.0451802	0	0.136446	0	0	0	0	0	0	0	0	0	0
Bacteria;Proteobacteria;Alphaproteobacteria;Rhodospirillales;Acetobacteraceae;Roseomonas	Roseomonas	0	0	0	0	0	0	0	0	0	0	0	0	0	0	0	0	0	0	0	0	0	0	0	0	0	0	0	0	0	0	0	0	0	0	0	0.0129086	0	0	0	0	0	0	0	0	0	0	0	0
Bacteria;Actinobacteria;Actinobacteria;Micrococcales;Intrasporangiaceae;Janibacter	Janibacter	0	0	0	0	0	0	0	0	0	0	0	0	0	0	0	0	0	0	0	0	0	0	0	0	0	0	0	0	0	0	0	0	0	0	0	0	0	0.0151607	0	0	0	0	0	0	0	0	0	0
Bacteria;Actinobacteria;Actinobacteria;Propionibacteriales;Propionibacteriaceae;Tessaracoccus	Tessaracoccus	0	0	0	0	0	0	0	0	0	0	0	0	0	0	0	0	0	0	0	0	0	0	0	0	0	0	0	0	0	0	0	0	0	0	0	0	0	0.00842261	0.0126084	0	0	0	0	0	0	0	0	0
Bacteria;Firmicutes;Bacilli;Bacillales;Bacillaceae;Psychrobacillus	Psychrobacillus	0	0	0	0	0	0	0	0	0	0	0	0	0	0	0	0	0	0	0	0	0	0	0	0	0	0	0	0	0	0	0	0	0	0	0	0	0	0.00673809	0	0	0	0	0	0	0	0	0	0
Bacteria;Firmicutes;Bacilli;Bacillales;Planococcaceae;Planococcus	Planococcus	0	0	0	0	0	0	0	0	0	0	0	0	0	0	0	0	0	0	0	0	0	0	0	0	0	0	0	0	0	0	0	0	0	0	0	0	0	0.035375	0	0	0	0	0	0	0	0	0	0
Bacteria;Proteobacteria;Alphaproteobacteria;Sphingomonadales;Erythrobacteraceae;Altererythrobacter	Altererythrobacter	0	0	0	0	0	0	0	0	0	0	0	0	0	0	0	0	0	0	0	0	0	0	0	0	0	0	0	0	0	0	0	0	0	0	0	0	0	0.0555892	0.0283688	0	0	0	0	0	0	0	0	0
Bacteria;Actinobacteria;Actinobacteria;Micrococcales;Microbacteriaceae;Herbiconiux	Herbiconiux	0	0	0	0	0	0	0	0	0	0	0	0	0	0	0	0	0	0	0	0	0	0	0	0	0	0	0	0	0	0	0	0	0	0	0	0	0	0	0.0189125	0	0	0	0	0	0	0	0	0
Bacteria;Proteobacteria;Gammaproteobacteria;Enterobacterales;Enterobacteriaceae;Klebsiella	Klebsiella	0	0	0	0	0	0	0	0	0	0	0	0	0	0	0	0	0	0	0	0	0	0	0	0	0	0	0	0	0	0	0	0	0	0	0	0	0	0	0.0126084	0	0	0	0	0	0.706777	0	0.0106211	0.749234
Bacteria;Proteobacteria;Betaproteobacteria;Burkholderiales;Comamonadaceae;Curvibacter	Curvibacter	0	0	0	0	0	0	0	0	0	0	0	0	0	0	0	0	0	0	0	0	0	0	0	0	0	0	0	0	0	0	0	0	0	0	0	0	0	0	0	0	0.0153243	0	0	0	0	0	0	0
Bacteria;Proteobacteria;Betaproteobacteria;Neisseriales;Chromobacteriaceae;Microvirgula	Microvirgula	0	0	0	0	0	0	0	0	0	0	0	0	0	0	0	0	0	0	0	0	0	0	0	0	0	0	0	0	0	0	0	0	0	0	0	0	0	0	0	0	0.0122594	0	0	0	0	0	0	0
Bacteria;Proteobacteria;Gammaproteobacteria;Enterobacterales;Enterobacteriaceae;Salmonella	Salmonella	0	0	0	0	0	0	0	0	0	0	0	0	0	0	0	0	0	0	0	0	0	0	0	0	0	0	0	0	0	0	0	0	0	0	0	0	0	0	0	0	0.021454	0	0	0	0	0	0	0
Bacteria;Firmicutes;Bacilli;Bacillales;Exiguobacterium[family];Exiguobacterium	Exiguobacterium	0	0	0	0	0	0	0	0	0	0	0	0	0	0	0	0	0	0	0	0	0	0	0	0	0	0	0	0	0	0	0	0	0	0	0	0	0	0	0	0	0	0.0352428	0	0	0	0	0	0
Bacteria;Tenericutes;Mollicutes;Acholeplasmatales;Acholeplasmataceae;Candidatus Phytoplasma	Candidatus Phytoplasma	0	0	0	0	0	0	0	0	0	0	0	0	0	0	0	0	0	0	0	0	0	0	0	0	0	0	0	0	0	0	0	0	0	0	0	0	0	0	0	0	0	0	0	0	0	0.0114671	0	0
Bacteria;Firmicutes;Bacilli;Bacillales;Bacillaceae;Lysinibacillus	Lysinibacillus	0	0	0	0	0	0	0	0	0	0	0	0	0	0	0	0	0	0	0	0	0	0	0	0	0	0	0	0	0	0	0	0	0	0	0	0	0	0	0	0	0	0	0	0	0	0	0	1.84584
Bacteria;Firmicutes;Erysipelotrichia;Erysipelotrichales;Erysipelotrichaceae;Erysipelothrix	Erysipelothrix	0	0	0	0	0	0	0	0	0	0	0	0	0	0	0	0	0	0	0	0	0	0	0	0	0	0	0	0	0	0	0	0	0	0	0	0	0	0	0	0	0	0	0	0	0	0	0	0.156658
Bacteria;Proteobacteria;Gammaproteobacteria;Enterobacterales;Enterobacteriaceae;Enterobacter	Enterobacter	0	0	0	0	0	0	0	0	0	0	0	0	0	0	0	0	0	0	0	0	0	0	0	0	0	0	0	0	0	0	0	0	0	0	0	0	0	0	0	0	0	0	0	0	0	0	0	0.442729
Bacteria;Acidobacteria;Acidobacteriia;Acidobacteriales;Acidobacteriaceae;Terriglobus	Terriglobus	0	0	0	0	0	0	0	0	0	0	0	0	0	0	0	0	0	0	0	0	0	0	0	0	0	0	0	0	0	0	0	0	0	0	0	0	0	0	0	0	0	0	0	0	0	0	0	0
Bacteria;Firmicutes;Bacilli;Bacillales;Planococcaceae;Kurthia	Kurthia	0	0	0	0	0	0	0	0	0	0	0	0	0	0	0	0	0	0	0	0	0	0	0	0	0	0	0	0	0	0	0	0	0	0	0	0	0	0	0	0	0	0	0	0	0	0	0	0
Bacteria;Proteobacteria;Gammaproteobacteria;Enterobacterales;Enterobacteriaceae;Yokenella	Yokenella	0	0	0	0	0	0	0	0	0	0	0	0	0	0	0	0	0	0	0	0	0	0	0	0	0	0	0	0	0	0	0	0	0	0	0	0	0	0	0	0	0	0	0	0	0	0	0	0
Bacteria;Firmicutes;Clostridia;Clostridiales;Peptostreptococcaceae;Clostridioides	Clostridioides	0	0	0	0	0	0	0	0	0	0	0	0	0	0	0	0	0	0	0	0	0	0	0	0	0	0	0	0	0	0	0	0	0	0	0	0	0	0	0	0	0	0	0	0	0	0	0	0
Bacteria;Firmicutes;Negativicutes;Veillonellales;Veillonellaceae;Megasphaera	Megasphaera	0	0	0	0	0	0	0	0	0	0	0	0	0	0	0	0	0	0	0	0	0	0	0	0	0	0	0	0	0	0	0	0	0	0	0	0	0	0	0	0	0	0	0	0	0	0	0	0
Bacteria;Bacteroidetes;Flavobacteriia;Flavobacteriales;Cryomorphaceae;Cryomorpha	Cryomorpha	0	0	0	0	0	0	0	0	0	0	0	0	0	0	0	0	0	0	0	0	0	0	0	0	0	0	0	0	0	0	0	0	0	0	0	0	0	0	0	0	0	0	0	0	0	0	0	0
Bacteria;Actinobacteria;Actinobacteria;Micrococcales;Dermabacteraceae;Dermabacter	Dermabacter	0	0	0	0	0	0	0	0	0	0	0	0	0	0	0	0	0	0	0	0	0	0	0	0	0	0	0	0	0	0	0	0	0	0	0	0	0	0	0	0	0	0	0	0	0	0	0	0
Bacteria;Actinobacteria;Actinobacteria;Corynebacteriales;Gordoniaceae;Gordonia	Gordonia	0	0	0	0	0	0	0	0	0	0	0	0	0	0	0	0	0	0	0	0	0	0	0	0	0	0	0	0	0	0	0	0	0	0	0	0	0	0	0	0	0	0	0	0	0	0	0	0
Bacteria;Actinobacteria;Actinobacteria;Micrococcales;Microbacteriaceae;Chryseoglobus	Chryseoglobus	0	0	0	0	0	0	0	0	0	0	0	0	0	0	0	0	0	0	0	0	0	0	0	0	0	0	0	0	0	0	0	0	0	0	0	0	0	0	0	0	0	0	0	0	0	0	0	0
Bacteria;Bacteroidetes;Cytophagia;Cytophagales;Cyclobacteriaceae;Algoriphagus	Algoriphagus	0	0	0	0	0	0	0	0	0	0	0	0	0	0	0	0	0	0	0	0	0	0	0	0	0	0	0	0	0	0	0	0	0	0	0	0	0	0	0	0	0	0	0	0	0	0	0	0
Bacteria;Proteobacteria;Alphaproteobacteria;Rhizobiales;Hyphomicrobiaceae;Pelagibacterium	Pelagibacterium	0	0	0	0	0	0	0	0	0	0	0	0	0	0	0	0	0	0	0	0	0	0	0	0	0	0	0	0	0	0	0	0	0	0	0	0	0	0	0	0	0	0	0	0	0	0	0	0
Bacteria;Proteobacteria;Alphaproteobacteria;Sphingomonadales;Sphingomonadaceae;alpha proteobacterium MBIC3030[genus]	alpha proteobacterium MBIC3030[genus]	0	0	0	0	0	0	0	0	0	0	0	0	0	0	0	0	0	0	0	0	0	0	0	0	0	0	0	0	0	0	0	0	0	0	0	0	0	0	0	0	0	0	0	0	0	0	0	0
Bacteria;Actinobacteria;Actinobacteria;Micrococcales;Dermacoccaceae;Flexivirga	Flexivirga	0	0	0	0	0	0	0	0	0	0	0	0	0	0	0	0	0	0	0	0	0	0	0	0	0	0	0	0	0	0	0	0	0	0	0	0	0	0	0	0	0	0	0	0	0	0	0	0
Bacteria;Actinobacteria;Actinobacteria;Nakamurellales;Nakamurellaceae;Nakamurella	Nakamurella	0	0	0	0	0	0	0	0	0	0	0	0	0	0	0	0	0	0	0	0	0	0	0	0	0	0	0	0	0	0	0	0	0	0	0	0	0	0	0	0	0	0	0	0	0	0	0	0
Bacteria;Actinobacteria;Actinobacteria;Propionibacteriales;Propionibacteriaceae;Microlunatus	Microlunatus	0	0	0	0	0	0	0	0	0	0	0	0	0	0	0	0	0	0	0	0	0	0	0	0	0	0	0	0	0	0	0	0	0	0	0	0	0	0	0	0	0	0	0	0	0	0	0	0
Bacteria;Deinococcus-Thermus;Deinococci;Deinococcales;Deinococcaceae;Deinococcus	Deinococcus	0	0	0	0	0	0	0	0	0	0	0	0	0	0	0	0	0	0	0	0	0	0	0	0	0	0	0	0	0	0	0	0	0	0	0	0	0	0	0	0	0	0	0	0	0	0	0	0
Bacteria;Verrucomicrobia;Verrucomicrobiae;Verrucomicrobiales;Verrucomicrobiaceae;Verrucomicrobium	Verrucomicrobium	0	0	0	0	0	0	0	0	0	0	0	0	0	0	0	0	0	0	0	0	0	0	0	0	0	0	0	0	0	0	0	0	0	0	0	0	0	0	0	0	0	0	0	0	0	0	0	0
Bacteria;Firmicutes;Clostridia;Clostridiales;Gottschalkia[family];Gottschalkia	Gottschalkia	0	0	0	0	0	0	0	0	0	0	0	0	0	0	0	0	0	0	0	0	0	0	0	0	0	0	0	0	0	0	0	0	0	0	0	0	0	0	0	0	0	0	0	0	0	0	0	0
Bacteria;Firmicutes;Bacilli;Bacillales;Planococcaceae;Solibacillus	Solibacillus	0	0	0	0	0	0	0	0	0	0	0	0	0	0	0	0	0	0	0	0	0	0	0	0	0	0	0	0	0	0	0	0	0	0	0	0	0	0	0	0	0	0	0	0	0	0	0	0
Bacteria;Firmicutes;Bacilli;Lactobacillales;Carnobacteriaceae;Trichococcus	Trichococcus	0	0	0	0	0	0	0	0	0	0	0	0	0	0	0	0	0	0	0	0	0	0	0	0	0	0	0	0	0	0	0	0	0	0	0	0	0	0	0	0	0	0	0	0	0	0	0	0
Bacteria;Firmicutes;Bacilli;Bacillales;Staphylococcaceae;Jeotgalicoccus	Jeotgalicoccus	0	0	0	0	0	0	0	0	0	0	0	0	0	0	0	0	0	0	0	0	0	0	0	0	0	0	0	0	0	0	0	0	0	0	0	0	0	0	0	0	0	0	0	0	0	0	0	0
Bacteria;Firmicutes;Erysipelotrichia;Erysipelotrichales;Erysipelotrichaceae;Erysipelatoclostridium	Erysipelatoclostridium	0	0	0	0	0	0	0	0	0	0	0	0	0	0	0	0	0	0	0	0	0	0	0	0	0	0	0	0	0	0	0	0	0	0	0	0	0	0	0	0	0	0	0	0	0	0	0	0
Bacteria;Proteobacteria;Alphaproteobacteria;Rhizobiales;Bradyrhizobiaceae;Bosea	Bosea	0	0	0	0	0	0	0	0	0	0	0	0	0	0	0	0	0	0	0	0	0	0	0	0	0	0	0	0	0	0	0	0	0	0	0	0	0	0	0	0	0	0	0	0	0	0	0	0
Bacteria;Proteobacteria;Gammaproteobacteria;Xanthomonadales;Xanthomonadaceae;Lysobacter	Lysobacter	0	0	0	0	0	0	0	0	0	0	0	0	0	0	0	0	0	0	0	0	0	0	0	0	0	0	0	0	0	0	0	0	0	0	0	0	0	0	0	0	0	0	0	0	0	0	0	0
Bacteria;Firmicutes;Bacilli;Bacillales;Paenibacillaceae;Paenibacillus	Paenibacillus	0	0	0	0	0	0	0	0	0	0	0	0	0	0	0	0	0	0	0	0	0	0	0	0	0	0	0	0	0	0	0	0	0	0	0	0	0	0	0	0	0	0	0	0	0	0	0	0
Bacteria;Firmicutes;Bacilli;Lactobacillales;Carnobacteriaceae;Alkalibacterium	Alkalibacterium	0	0	0	0	0	0	0	0	0	0	0	0	0	0	0	0	0	0	0	0	0	0	0	0	0	0	0	0	0	0	0	0	0	0	0	0	0	0	0	0	0	0	0	0	0	0	0	0
Bacteria;Firmicutes;Clostridia;Clostridiales;Clostridiaceae;Alkaliphilus	Alkaliphilus	0	0	0	0	0	0	0	0	0	0	0	0	0	0	0	0	0	0	0	0	0	0	0	0	0	0	0	0	0	0	0	0	0	0	0	0	0	0	0	0	0	0	0	0	0	0	0	0
Bacteria;Proteobacteria;Gammaproteobacteria;Oceanospirillales;Halomonadaceae;Halomonas	Halomonas	0	0	0	0	0	0	0	0	0	0	0	0	0	0	0	0	0	0	0	0	0	0	0	0	0	0	0	0	0	0	0	0	0	0	0	0	0	0	0	0	0	0	0	0	0	0	0	0
Bacteria;Proteobacteria;Gammaproteobacteria;Oceanospirillales;Halomonadaceae;Chromohalobacter	Chromohalobacter	0	0	0	0	0	0	0	0	0	0	0	0	0	0	0	0	0	0	0	0	0	0	0	0	0	0	0	0	0	0	0	0	0	0	0	0	0	0	0	0	0	0	0	0	0	0	0	0
Bacteria;Proteobacteria;Gammaproteobacteria;Alteromonadales;Idiomarinaceae;Idiomarina	Idiomarina	0	0	0	0	0	0	0	0	0	0	0	0	0	0	0	0	0	0	0	0	0	0	0	0	0	0	0	0	0	0	0	0	0	0	0	0	0	0	0	0	0	0	0	0	0	0	0	0
Bacteria;Proteobacteria;Alphaproteobacteria;Rhizobiales;Bartonellaceae;Bartonella	Bartonella	0	0	0	0	0	0	0	0	0	0	0	0	0	0	0	0	0	0	0	0	0	0	0	0	0	0	0	0	0	0	0	0	0	0	0	0	0	0	0	0	0	0	0	0	0	0	0	0
Bacteria;Actinobacteria;Actinobacteria;Micrococcales;Microbacteriaceae;Salinibacterium	Salinibacterium	0	0	0	0	0	0	0	0	0	0	0	0	0	0	0	0	0	0	0	0	0	0	0	0	0	0	0	0	0	0	0	0	0	0	0	0	0	0	0	0	0	0	0	0	0	0	0	0
Bacteria;Actinobacteria;Actinobacteria;Micrococcales;Ruaniaceae;Haloactinobacterium	Haloactinobacterium	0	0	0	0	0	0	0	0	0	0	0	0	0	0	0	0	0	0	0	0	0	0	0	0	0	0	0	0	0	0	0	0	0	0	0	0	0	0	0	0	0	0	0	0	0	0	0	0
Bacteria;Actinobacteria;Actinobacteria;Propionibacteriales;Propionibacteriaceae;Granulicoccus	Granulicoccus	0	0	0	0	0	0	0	0	0	0	0	0	0	0	0	0	0	0	0	0	0	0	0	0	0	0	0	0	0	0	0	0	0	0	0	0	0	0	0	0	0	0	0	0	0	0	0	0
Bacteria;Actinobacteria;Actinobacteria;Streptomycetales;Streptomycetaceae;Kitasatospora	Kitasatospora	0	0	0	0	0	0	0	0	0	0	0	0	0	0	0	0	0	0	0	0	0	0	0	0	0	0	0	0	0	0	0	0	0	0	0	0	0	0	0	0	0	0	0	0	0	0	0	0
Bacteria;Actinobacteria;Actinobacteria;Streptosporangiales;Nocardiopsaceae;Nocardiopsis	Nocardiopsis	0	0	0	0	0	0	0	0	0	0	0	0	0	0	0	0	0	0	0	0	0	0	0	0	0	0	0	0	0	0	0	0	0	0	0	0	0	0	0	0	0	0	0	0	0	0	0	0
Bacteria;Bacteroidetes;Flavobacteriia;Flavobacteriales;Flavobacteriaceae;Aequorivita	Aequorivita	0	0	0	0	0	0	0	0	0	0	0	0	0	0	0	0	0	0	0	0	0	0	0	0	0	0	0	0	0	0	0	0	0	0	0	0	0	0	0	0	0	0	0	0	0	0	0	0
Bacteria;Bacteroidetes;Flavobacteriia;Flavobacteriales;Flavobacteriaceae;Gillisia	Gillisia	0	0	0	0	0	0	0	0	0	0	0	0	0	0	0	0	0	0	0	0	0	0	0	0	0	0	0	0	0	0	0	0	0	0	0	0	0	0	0	0	0	0	0	0	0	0	0	0
Bacteria;Bacteroidetes;Flavobacteriia;Flavobacteriales;Flavobacteriaceae;Salegentibacter	Salegentibacter	0	0	0	0	0	0	0	0	0	0	0	0	0	0	0	0	0	0	0	0	0	0	0	0	0	0	0	0	0	0	0	0	0	0	0	0	0	0	0	0	0	0	0	0	0	0	0	0
Bacteria;Bacteroidetes;Flavobacteriia;Flavobacteriales;Flavobacteriaceae;Salinimicrobium	Salinimicrobium	0	0	0	0	0	0	0	0	0	0	0	0	0	0	0	0	0	0	0	0	0	0	0	0	0	0	0	0	0	0	0	0	0	0	0	0	0	0	0	0	0	0	0	0	0	0	0	0
Bacteria;Firmicutes;Clostridia;Thermoanaerobacterales;Thermoanaerobacteraceae;Thermacetogenium	Thermacetogenium	0	0	0	0	0	0	0	0	0	0	0	0	0	0	0	0	0	0	0	0	0	0	0	0	0	0	0	0	0	0	0	0	0	0	0	0	0	0	0	0	0	0	0	0	0	0	0	0
Bacteria;Proteobacteria;Alphaproteobacteria;Rhizobiales;Phyllobacteriaceae;Chelativorans	Chelativorans	0	0	0	0	0	0	0	0	0	0	0	0	0	0	0	0	0	0	0	0	0	0	0	0	0	0	0	0	0	0	0	0	0	0	0	0	0	0	0	0	0	0	0	0	0	0	0	0
Bacteria;Proteobacteria;Alphaproteobacteria;Rhodobacterales;Rhodobacteraceae;Roseovarius	Roseovarius	0	0	0	0	0	0	0	0	0	0	0	0	0	0	0	0	0	0	0	0	0	0	0	0	0	0	0	0	0	0	0	0	0	0	0	0	0	0	0	0	0	0	0	0	0	0	0	0
Bacteria;Proteobacteria;Alphaproteobacteria;Rhodospirillales;Acetobacteraceae;Stella	Stella	0	0	0	0	0	0	0	0	0	0	0	0	0	0	0	0	0	0	0	0	0	0	0	0	0	0	0	0	0	0	0	0	0	0	0	0	0	0	0	0	0	0	0	0	0	0	0	0
Bacteria;Proteobacteria;Gammaproteobacteria;Cellvibrionales;Cellvibrionaceae;Marinimicrobium	Marinimicrobium	0	0	0	0	0	0	0	0	0	0	0	0	0	0	0	0	0	0	0	0	0	0	0	0	0	0	0	0	0	0	0	0	0	0	0	0	0	0	0	0	0	0	0	0	0	0	0	0
Bacteria;Proteobacteria;Gammaproteobacteria;Cellvibrionales;Spongiibacteraceae;Dasania	Dasania	0	0	0	0	0	0	0	0	0	0	0	0	0	0	0	0	0	0	0	0	0	0	0	0	0	0	0	0	0	0	0	0	0	0	0	0	0	0	0	0	0	0	0	0	0	0	0	0
Bacteria;Actinobacteria;Actinobacteria;Micrococcales;Dermacoccaceae;Demetria	Demetria	0	0	0	0	0	0	0	0	0	0	0	0	0	0	0	0	0	0	0	0	0	0	0	0	0	0	0	0	0	0	0	0	0	0	0	0	0	0	0	0	0	0	0	0	0	0	0	0
Bacteria;Actinobacteria;Actinobacteria;Micrococcales;Micrococcaceae;Yaniella	Yaniella	0	0	0	0	0	0	0	0	0	0	0	0	0	0	0	0	0	0	0	0	0	0	0	0	0	0	0	0	0	0	0	0	0	0	0	0	0	0	0	0	0	0	0	0	0	0	0	0
Bacteria;Actinobacteria;Actinobacteria;Micrococcales;Promicromonosporaceae;Isoptericola	Isoptericola	0	0	0	0	0	0	0	0	0	0	0	0	0	0	0	0	0	0	0	0	0	0	0	0	0	0	0	0	0	0	0	0	0	0	0	0	0	0	0	0	0	0	0	0	0	0	0	0
Bacteria;Actinobacteria;Actinobacteria;Propionibacteriales;Nocardioidaceae;Nocardioides	Nocardioides	0	0	0	0	0	0	0	0	0	0	0	0	0	0	0	0	0	0	0	0	0	0	0	0	0	0	0	0	0	0	0	0	0	0	0	0	0	0	0	0	0	0	0	0	0	0	0	0
Bacteria;Proteobacteria;Gammaproteobacteria;Oceanospirillales;Alcanivoracaceae;Alcanivorax	Alcanivorax	0	0	0	0	0	0	0	0	0	0	0	0	0	0	0	0	0	0	0	0	0	0	0	0	0	0	0	0	0	0	0	0	0	0	0	0	0	0	0	0	0	0	0	0	0	0	0	0
Bacteria;Proteobacteria;Gammaproteobacteria;Salinisphaerales;Salinisphaeraceae;Salinisphaera	Salinisphaera	0	0	0	0	0	0	0	0	0	0	0	0	0	0	0	0	0	0	0	0	0	0	0	0	0	0	0	0	0	0	0	0	0	0	0	0	0	0	0	0	0	0	0	0	0	0	0	0
Bacteria;Actinobacteria;Actinobacteria;Micrococcales;Micrococcaceae;Paeniglutamicibacter	Paeniglutamicibacter	0	0	0	0	0	0	0	0	0	0	0	0	0	0	0	0	0	0	0	0	0	0	0	0	0	0	0	0	0	0	0	0	0	0	0	0	0	0	0	0	0	0	0	0	0	0	0	0
Bacteria;Actinobacteria;Actinobacteria;Pseudonocardiales;Pseudonocardiaceae;Pseudonocardia	Pseudonocardia	0	0	0	0	0	0	0	0	0	0	0	0	0	0	0	0	0	0	0	0	0	0	0	0	0	0	0	0	0	0	0	0	0	0	0	0	0	0	0	0	0	0	0	0	0	0	0	0
Bacteria;Firmicutes;Bacilli;Bacillales;Planococcaceae;Viridibacillus	Viridibacillus	0	0	0	0	0	0	0	0	0	0	0	0	0	0	0	0	0	0	0	0	0	0	0	0	0	0	0	0	0	0	0	0	0	0	0	0	0	0	0	0	0	0	0	0	0	0	0	0
Bacteria;Proteobacteria;Gammaproteobacteria;Ignatzschineria[order];Ignatzschineria[family];Ignatzschineria	Ignatzschineria	0	0	0	0	0	0	0	0	0	0	0	0	0	0	0	0	0	0	0	0	0	0	0	0	0	0	0	0	0	0	0	0	0	0	0	0	0	0	0	0	0	0	0	0	0	0	0	0
Bacteria;Actinobacteria;Actinobacteria;Micrococcales;Microbacteriaceae;Leifsonia	Leifsonia	0	0	0	0	0	0	0	0	0	0	0	0	0	0	0	0	0	0	0	0	0	0	0	0	0	0	0	0	0	0	0	0	0	0	0	0	0	0	0	0	0	0	0	0	0	0	0	0
Bacteria;Actinobacteria;Actinobacteria;Micrococcales;Microbacteriaceae;Mycetocola	Mycetocola	0	0	0	0	0	0	0	0	0	0	0	0	0	0	0	0	0	0	0	0	0	0	0	0	0	0	0	0	0	0	0	0	0	0	0	0	0	0	0	0	0	0	0	0	0	0	0	0
Bacteria;Bacteroidetes;Cytophagia;Cytophagales;Persicobacteraceae;Persicobacter	Persicobacter	0	0	0	0	0	0	0	0	0	0	0	0	0	0	0	0	0	0	0	0	0	0	0	0	0	0	0	0	0	0	0	0	0	0	0	0	0	0	0	0	0	0	0	0	0	0	0	0
Bacteria;Bacteroidetes;Flavobacteriia;Flavobacteriales;Flavobacteriaceae;Arenibacter	Arenibacter	0	0	0	0	0	0	0	0	0	0	0	0	0	0	0	0	0	0	0	0	0	0	0	0	0	0	0	0	0	0	0	0	0	0	0	0	0	0	0	0	0	0	0	0	0	0	0	0
Bacteria;Bacteroidetes;Flavobacteriia;Flavobacteriales;Flavobacteriaceae;Riemerella	Riemerella	0	0	0	0	0	0	0	0	0	0	0	0	0	0	0	0	0	0	0	0	0	0	0	0	0	0	0	0	0	0	0	0	0	0	0	0	0	0	0	0	0	0	0	0	0	0	0	0
Bacteria;Proteobacteria;Alphaproteobacteria;Caulobacterales;Caulobacteraceae;Phenylobacterium	Phenylobacterium	0	0	0	0	0	0	0	0	0	0	0	0	0	0	0	0	0	0	0	0	0	0	0	0	0	0	0	0	0	0	0	0	0	0	0	0	0	0	0	0	0	0	0	0	0	0	0	0
Bacteria;Proteobacteria;Alphaproteobacteria;Rhizobiales;Methylobacteriaceae;Microvirga	Microvirga	0	0	0	0	0	0	0	0	0	0	0	0	0	0	0	0	0	0	0	0	0	0	0	0	0	0	0	0	0	0	0	0	0	0	0	0	0	0	0	0	0	0	0	0	0	0	0	0
Bacteria;Proteobacteria;Alphaproteobacteria;Rhizobiales;Phyllobacteriaceae;Aminobacter	Aminobacter	0	0	0	0	0	0	0	0	0	0	0	0	0	0	0	0	0	0	0	0	0	0	0	0	0	0	0	0	0	0	0	0	0	0	0	0	0	0	0	0	0	0	0	0	0	0	0	0
Bacteria;Proteobacteria;Alphaproteobacteria;Rhizobiales;Phyllobacteriaceae;Hoeflea	Hoeflea	0	0	0	0	0	0	0	0	0	0	0	0	0	0	0	0	0	0	0	0	0	0	0	0	0	0	0	0	0	0	0	0	0	0	0	0	0	0	0	0	0	0	0	0	0	0	0	0
Bacteria;Proteobacteria;Alphaproteobacteria;Rhizobiales;Phyllobacteriaceae;Nitratireductor	Nitratireductor	0	0	0	0	0	0	0	0	0	0	0	0	0	0	0	0	0	0	0	0	0	0	0	0	0	0	0	0	0	0	0	0	0	0	0	0	0	0	0	0	0	0	0	0	0	0	0	0
Bacteria;Proteobacteria;Alphaproteobacteria;Sphingomonadales;Sphingomonadaceae;Sphingopyxis	Sphingopyxis	0	0	0	0	0	0	0	0	0	0	0	0	0	0	0	0	0	0	0	0	0	0	0	0	0	0	0	0	0	0	0	0	0	0	0	0	0	0	0	0	0	0	0	0	0	0	0	0
Bacteria;Proteobacteria;Betaproteobacteria;Burkholderiales;Alcaligenaceae;Bordetella	Bordetella	0	0	0	0	0	0	0	0	0	0	0	0	0	0	0	0	0	0	0	0	0	0	0	0	0	0	0	0	0	0	0	0	0	0	0	0	0	0	0	0	0	0	0	0	0	0	0	0
Bacteria;Proteobacteria;Betaproteobacteria;Burkholderiales;[Polyangium] brachysporum[family];[Polyangium] brachysporum[genus]	[Polyangium] brachysporum[genus]	0	0	0	0	0	0	0	0	0	0	0	0	0	0	0	0	0	0	0	0	0	0	0	0	0	0	0	0	0	0	0	0	0	0	0	0	0	0	0	0	0	0	0	0	0	0	0	0
Bacteria;Proteobacteria;Gammaproteobacteria;Xanthomonadales;Rhodanobacteraceae;Rudaea	Rudaea	0	0	0	0	0	0	0	0	0	0	0	0	0	0	0	0	0	0	0	0	0	0	0	0	0	0	0	0	0	0	0	0	0	0	0	0	0	0	0	0	0	0	0	0	0	0	0	0
Bacteria;Proteobacteria;Gammaproteobacteria;Xanthomonadales;Xanthomonadaceae;[Pseudomonas] pictorum[genus]	[Pseudomonas] pictorum[genus]	0	0	0	0	0	0	0	0	0	0	0	0	0	0	0	0	0	0	0	0	0	0	0	0	0	0	0	0	0	0	0	0	0	0	0	0	0	0	0	0	0	0	0	0	0	0	0	0
Bacteria;Verrucomicrobia;Verrucomicrobiae;Verrucomicrobiales;Verrucomicrobiaceae;Luteolibacter	Luteolibacter	0	0	0	0	0	0	0	0	0	0	0	0	0	0	0	0	0	0	0	0	0	0	0	0	0	0	0	0	0	0	0	0	0	0	0	0	0	0	0	0	0	0	0	0	0	0	0	0
Bacteria;Actinobacteria;Acidimicrobiia;Acidimicrobiales;Acidimicrobiaceae;Ferrimicrobium	Ferrimicrobium	0	0	0	0	0	0	0	0	0	0	0	0	0	0	0	0	0	0	0	0	0	0	0	0	0	0	0	0	0	0	0	0	0	0	0	0	0	0	0	0	0	0	0	0	0	0	0	0
Bacteria;Actinobacteria;Acidimicrobiia;Acidimicrobiales;Iamiaceae;Iamia	Iamia	0	0	0	0	0	0	0	0	0	0	0	0	0	0	0	0	0	0	0	0	0	0	0	0	0	0	0	0	0	0	0	0	0	0	0	0	0	0	0	0	0	0	0	0	0	0	0	0
Bacteria;Chloroflexi;Thermomicrobia;Sphaerobacterales;Sphaerobacteraceae;Sphaerobacter	Sphaerobacter	0	0	0	0	0	0	0	0	0	0	0	0	0	0	0	0	0	0	0	0	0	0	0	0	0	0	0	0	0	0	0	0	0	0	0	0	0	0	0	0	0	0	0	0	0	0	0	0
Bacteria;Firmicutes;Clostridia;Clostridiales;Clostridiaceae;Youngiibacter	Youngiibacter	0	0	0	0	0	0	0	0	0	0	0	0	0	0	0	0	0	0	0	0	0	0	0	0	0	0	0	0	0	0	0	0	0	0	0	0	0	0	0	0	0	0	0	0	0	0	0	0
Bacteria;Firmicutes;Tissierellia;Tissierellales;Tissierellaceae;Tissierella	Tissierella	0	0	0	0	0	0	0	0	0	0	0	0	0	0	0	0	0	0	0	0	0	0	0	0	0	0	0	0	0	0	0	0	0	0	0	0	0	0	0	0	0	0	0	0	0	0	0	0
Bacteria;Proteobacteria;Alphaproteobacteria;Rhodobacterales;Rhodobacteraceae;Pontibaca	Pontibaca	0	0	0	0	0	0	0	0	0	0	0	0	0	0	0	0	0	0	0	0	0	0	0	0	0	0	0	0	0	0	0	0	0	0	0	0	0	0	0	0	0	0	0	0	0	0	0	0
Bacteria;Proteobacteria;Betaproteobacteria;Nitrosomonadales;Nitrosomonadaceae;Nitrosospira	Nitrosospira	0	0	0	0	0	0	0	0	0	0	0	0	0	0	0	0	0	0	0	0	0	0	0	0	0	0	0	0	0	0	0	0	0	0	0	0	0	0	0	0	0	0	0	0	0	0	0	0
Bacteria;Proteobacteria;Gammaproteobacteria;Xanthomonadales;Rhodanobacteraceae;Rhodanobacter	Rhodanobacter	0	0	0	0	0	0	0	0	0	0	0	0	0	0	0	0	0	0	0	0	0	0	0	0	0	0	0	0	0	0	0	0	0	0	0	0	0	0	0	0	0	0	0	0	0	0	0	0
Bacteria;Proteobacteria;Gammaproteobacteria;Xanthomonadales;Xanthomonadaceae;Luteimonas	Luteimonas	0	0	0	0	0	0	0	0	0	0	0	0	0	0	0	0	0	0	0	0	0	0	0	0	0	0	0	0	0	0	0	0	0	0	0	0	0	0	0	0	0	0	0	0	0	0	0	0
Bacteria;Proteobacteria;Gammaproteobacteria;Xanthomonadales;Rhodanobacteraceae;Dyella	Dyella	0	0	0	0	0	0	0	0	0	0	0	0	0	0	0	0	0	0	0	0	0	0	0	0	0	0	0	0	0	0	0	0	0	0	0	0	0	0	0	0	0	0	0	0	0	0	0	0
Bacteria;Firmicutes;Bacilli;Lactobacillales;Leuconostocaceae;Weissella	Weissella	0	0	0	0	0	0	0	0	0	0	0	0	0	0	0	0	0	0	0	0	0	0	0	0	0	0	0	0	0	0	0	0	0	0	0	0	0	0	0	0	0	0	0	0	0	0	0	0
Bacteria;Proteobacteria;Gammaproteobacteria;Vibrionales;Vibrionaceae;Vibrio	Vibrio	0	0	0	0	0	0	0	0	0	0	0	0	0	0	0	0	0	0	0	0	0	0	0	0	0	0	0	0	0	0	0	0	0	0	0	0	0	0	0	0	0	0	0	0	0	0	0	0
Bacteria;Firmicutes;Bacilli;Bacillales;Gemella[family];Gemella	Gemella	0	0	0	0	0	0	0	0	0	0	0	0	0	0	0	0	0	0	0	0	0	0	0	0	0	0	0	0	0	0	0	0	0	0	0	0	0	0	0	0	0	0	0	0	0	0	0	0
Bacteria;Actinobacteria;Actinobacteria;Actinomycetales;Actinomycetaceae;Actinotignum	Actinotignum	0	0	0	0	0	0	0	0	0	0	0	0	0	0	0	0	0	0	0	0	0	0	0	0	0	0	0	0	0	0	0	0	0	0	0	0	0	0	0	0	0	0	0	0	0	0	0	0
Bacteria;Firmicutes;Bacilli;Lactobacillales;Enterococcaceae;Tetragenococcus	Tetragenococcus	0	0	0	0	0	0	0	0	0	0	0	0	0	0	0	0	0	0	0	0	0	0	0	0	0	0	0	0	0	0	0	0	0	0	0	0	0	0	0	0	0	0	0	0	0	0	0	0
Bacteria;Firmicutes;Negativicutes;Acidaminococcales;Acidaminococcaceae;Acidaminococcus	Acidaminococcus	0	0	0	0	0	0	0	0	0	0	0	0	0	0	0	0	0	0	0	0	0	0	0	0	0	0	0	0	0	0	0	0	0	0	0	0	0	0	0	0	0	0	0	0	0	0	0	0
Bacteria;Proteobacteria;Gammaproteobacteria;Enterobacterales;Enterobacteriaceae;Escherichia	Escherichia	0	0	0	0	0	0	0	0	0	0	0	0	0	0	0	0	0	0	0	0	0	0	0	0	0	0	0	0	0	0	0	0	0	0	0	0	0	0	0	0	0	0	0	0	0	0	0	0
Bacteria;Proteobacteria;Gammaproteobacteria;Enterobacterales;Enterobacteriaceae;Shigella	Shigella	0	0	0	0	0	0	0	0	0	0	0	0	0	0	0	0	0	0	0	0	0	0	0	0	0	0	0	0	0	0	0	0	0	0	0	0	0	0	0	0	0	0	0	0	0	0	0	0
Bacteria;Actinobacteria;Actinobacteria;Micrococcales;Intrasporangiaceae;Humibacillus	Humibacillus	0	0	0	0	0	0	0	0	0	0	0	0	0	0	0	0	0	0	0	0	0	0	0	0	0	0	0	0	0	0	0	0	0	0	0	0	0	0	0	0	0	0	0	0	0	0	0	0
Bacteria;Bacteroidetes;Flavobacteriia;Flavobacteriales;Flavobacteriaceae;Psychroflexus	Psychroflexus	0	0	0	0	0	0	0	0	0	0	0	0	0	0	0	0	0	0	0	0	0	0	0	0	0	0	0	0	0	0	0	0	0	0	0	0	0	0	0	0	0	0	0	0	0	0	0	0
Bacteria;Proteobacteria;Gammaproteobacteria;Alteromonadales;Alteromonadaceae;Marinobacter	Marinobacter	0	0	0	0	0	0	0	0	0	0	0	0	0	0	0	0	0	0	0	0	0	0	0	0	0	0	0	0	0	0	0	0	0	0	0	0	0	0	0	0	0	0	0	0	0	0	0	0
Bacteria;Proteobacteria;Gammaproteobacteria;Vibrionales;Vibrionaceae;Salinivibrio	Salinivibrio	0	0	0	0	0	0	0	0	0	0	0	0	0	0	0	0	0	0	0	0	0	0	0	0	0	0	0	0	0	0	0	0	0	0	0	0	0	0	0	0	0	0	0	0	0	0	0	0
Bacteria;Actinobacteria;Actinobacteria;Micrococcales;Dermatophilaceae;Mobilicoccus	Mobilicoccus	0	0	0	0	0	0	0	0	0	0	0	0	0	0	0	0	0	0	0	0	0	0	0	0	0	0	0	0	0	0	0	0	0	0	0	0	0	0	0	0	0	0	0	0	0	0	0	0
Bacteria;Actinobacteria;Actinobacteria;Micrococcales;Microbacteriaceae;Microterricola	Microterricola	0	0	0	0	0	0	0	0	0	0	0	0	0	0	0	0	0	0	0	0	0	0	0	0	0	0	0	0	0	0	0	0	0	0	0	0	0	0	0	0	0	0	0	0	0	0	0	0
Bacteria;Bacteroidetes;Bacteroidetes Order II. Incertae sedis[class];Bacteroidetes Order II. Incertae sedis;Rhodothermaceae;Rhodothermus	Rhodothermus	0	0	0	0	0	0	0	0	0	0	0	0	0	0	0	0	0	0	0	0	0	0	0	0	0	0	0	0	0	0	0	0	0	0	0	0	0	0	0	0	0	0	0	0	0	0	0	0
Bacteria;Bacteroidetes;Cytophagia;Cytophagales;Cytophagaceae;Leadbetterella	Leadbetterella	0	0	0	0	0	0	0	0	0	0	0	0	0	0	0	0	0	0	0	0	0	0	0	0	0	0	0	0	0	0	0	0	0	0	0	0	0	0	0	0	0	0	0	0	0	0	0	0
Bacteria;Bacteroidetes;Cytophagia;Cytophagales;Cytophagaceae;Persicitalea	Persicitalea	0	0	0	0	0	0	0	0	0	0	0	0	0	0	0	0	0	0	0	0	0	0	0	0	0	0	0	0	0	0	0	0	0	0	0	0	0	0	0	0	0	0	0	0	0	0	0	0
Bacteria;Bacteroidetes;Flavobacteriia;Flavobacteriales;Flavobacteriaceae;Flavobacteriaceae bacterium 3519-10[genus]	Flavobacteriaceae bacterium 3519-10[genus]	0	0	0	0	0	0	0	0	0	0	0	0	0	0	0	0	0	0	0	0	0	0	0	0	0	0	0	0	0	0	0	0	0	0	0	0	0	0	0	0	0	0	0	0	0	0	0	0
Bacteria;Bacteroidetes;Flavobacteriia;Flavobacteriales;Flavobacteriaceae;Formosa	Formosa	0	0	0	0	0	0	0	0	0	0	0	0	0	0	0	0	0	0	0	0	0	0	0	0	0	0	0	0	0	0	0	0	0	0	0	0	0	0	0	0	0	0	0	0	0	0	0	0
Bacteria;Bacteroidetes;Flavobacteriia;Flavobacteriales;Flavobacteriaceae;Gelidibacter	Gelidibacter	0	0	0	0	0	0	0	0	0	0	0	0	0	0	0	0	0	0	0	0	0	0	0	0	0	0	0	0	0	0	0	0	0	0	0	0	0	0	0	0	0	0	0	0	0	0	0	0
Bacteria;Proteobacteria;Alphaproteobacteria;Rhizobiales;Bradyrhizobiaceae;Bradyrhizobium	Bradyrhizobium	0	0	0	0	0	0	0	0	0	0	0	0	0	0	0	0	0	0	0	0	0	0	0	0	0	0	0	0	0	0	0	0	0	0	0	0	0	0	0	0	0	0	0	0	0	0	0	0
Bacteria;Proteobacteria;Alphaproteobacteria;Rhodobacterales;Rhodobacteraceae;Ketogulonicigenium	Ketogulonicigenium	0	0	0	0	0	0	0	0	0	0	0	0	0	0	0	0	0	0	0	0	0	0	0	0	0	0	0	0	0	0	0	0	0	0	0	0	0	0	0	0	0	0	0	0	0	0	0	0
Bacteria;Proteobacteria;Alphaproteobacteria;Rhodobacterales;Rhodobacteraceae;Phaeobacter	Phaeobacter	0	0	0	0	0	0	0	0	0	0	0	0	0	0	0	0	0	0	0	0	0	0	0	0	0	0	0	0	0	0	0	0	0	0	0	0	0	0	0	0	0	0	0	0	0	0	0	0
Bacteria;Proteobacteria;Betaproteobacteria;Burkholderiales;Comamonadaceae;Simplicispira	Simplicispira	0	0	0	0	0	0	0	0	0	0	0	0	0	0	0	0	0	0	0	0	0	0	0	0	0	0	0	0	0	0	0	0	0	0	0	0	0	0	0	0	0	0	0	0	0	0	0	0
Bacteria;Proteobacteria;Betaproteobacteria;Rhodocyclales;Rhodocyclaceae;Thauera	Thauera	0	0	0	0	0	0	0	0	0	0	0	0	0	0	0	0	0	0	0	0	0	0	0	0	0	0	0	0	0	0	0	0	0	0	0	0	0	0	0	0	0	0	0	0	0	0	0	0
Bacteria;Proteobacteria;Gammaproteobacteria;Xanthomonadales;Xanthomonadaceae;Thermomonas	Thermomonas	0	0	0	0	0	0	0	0	0	0	0	0	0	0	0	0	0	0	0	0	0	0	0	0	0	0	0	0	0	0	0	0	0	0	0	0	0	0	0	0	0	0	0	0	0	0	0	0
Bacteria;Actinobacteria;Actinobacteria;Propionibacteriales;Propionibacteriaceae;Propionibacterium	Propionibacterium	0	0	0	0	0	0	0	0	0	0	0	0	0	0	0	0	0	0	0	0	0	0	0	0	0	0	0	0	0	0	0	0	0	0	0	0	0	0	0	0	0	0	0	0	0	0	0	0
Bacteria;Actinobacteria;Coriobacteriia;Eggerthellales;Eggerthellaceae;Gordonibacter	Gordonibacter	0	0	0	0	0	0	0	0	0	0	0	0	0	0	0	0	0	0	0	0	0	0	0	0	0	0	0	0	0	0	0	0	0	0	0	0	0	0	0	0	0	0	0	0	0	0	0	0
Bacteria;Bacteroidetes;Bacteroidia;Bacteroidales;Dysgonamonadaceae;Proteiniphilum	Proteiniphilum	0	0	0	0	0	0	0	0	0	0	0	0	0	0	0	0	0	0	0	0	0	0	0	0	0	0	0	0	0	0	0	0	0	0	0	0	0	0	0	0	0	0	0	0	0	0	0	0
Bacteria;Bacteroidetes;Bacteroidia;Bacteroidales;Tannerellaceae;Parabacteroides	Parabacteroides	0	0	0	0	0	0	0	0	0	0	0	0	0	0	0	0	0	0	0	0	0	0	0	0	0	0	0	0	0	0	0	0	0	0	0	0	0	0	0	0	0	0	0	0	0	0	0	0
Bacteria;Bacteroidetes;Cytophagia;Cytophagales;Cytophagaceae;Dyadobacter	Dyadobacter	0	0	0	0	0	0	0	0	0	0	0	0	0	0	0	0	0	0	0	0	0	0	0	0	0	0	0	0	0	0	0	0	0	0	0	0	0	0	0	0	0	0	0	0	0	0	0	0
Bacteria;Firmicutes;Clostridia;Clostridiales;Clostridiales Family XIII. Incertae Sedis;[Eubacterium] brachy[genus]	[Eubacterium] brachy[genus]	0	0	0	0	0	0	0	0	0	0	0	0	0	0	0	0	0	0	0	0	0	0	0	0	0	0	0	0	0	0	0	0	0	0	0	0	0	0	0	0	0	0	0	0	0	0	0	0
Bacteria;Firmicutes;Clostridia;Clostridiales;Eubacteriaceae;Acetobacterium	Acetobacterium	0	0	0	0	0	0	0	0	0	0	0	0	0	0	0	0	0	0	0	0	0	0	0	0	0	0	0	0	0	0	0	0	0	0	0	0	0	0	0	0	0	0	0	0	0	0	0	0
Bacteria;Firmicutes;Clostridia;Clostridiales;Lachnospiraceae;Hespellia	Hespellia	0	0	0	0	0	0	0	0	0	0	0	0	0	0	0	0	0	0	0	0	0	0	0	0	0	0	0	0	0	0	0	0	0	0	0	0	0	0	0	0	0	0	0	0	0	0	0	0
Bacteria;Firmicutes;Tissierellia;Dethiosulfatibacter[order];Dethiosulfatibacter[family];Dethiosulfatibacter	Dethiosulfatibacter	0	0	0	0	0	0	0	0	0	0	0	0	0	0	0	0	0	0	0	0	0	0	0	0	0	0	0	0	0	0	0	0	0	0	0	0	0	0	0	0	0	0	0	0	0	0	0	0
Bacteria;Proteobacteria;Alphaproteobacteria;Rhodobacterales;Rhodobacteraceae;Maribius	Maribius	0	0	0	0	0	0	0	0	0	0	0	0	0	0	0	0	0	0	0	0	0	0	0	0	0	0	0	0	0	0	0	0	0	0	0	0	0	0	0	0	0	0	0	0	0	0	0	0
Bacteria;Proteobacteria;Alphaproteobacteria;Rhodobacterales;Rhodobacteraceae;Sulfitobacter	Sulfitobacter	0	0	0	0	0	0	0	0	0	0	0	0	0	0	0	0	0	0	0	0	0	0	0	0	0	0	0	0	0	0	0	0	0	0	0	0	0	0	0	0	0	0	0	0	0	0	0	0
Bacteria;Proteobacteria;Betaproteobacteria;Burkholderiales;Burkholderiales bacterium[family];Burkholderiales bacterium[genus]	Burkholderiales bacterium[genus]	0	0	0	0	0	0	0	0	0	0	0	0	0	0	0	0	0	0	0	0	0	0	0	0	0	0	0	0	0	0	0	0	0	0	0	0	0	0	0	0	0	0	0	0	0	0	0	0
Bacteria;Proteobacteria;Deltaproteobacteria;Desulfovibrionales;Desulfomicrobiaceae;Desulfomicrobium	Desulfomicrobium	0	0	0	0	0	0	0	0	0	0	0	0	0	0	0	0	0	0	0	0	0	0	0	0	0	0	0	0	0	0	0	0	0	0	0	0	0	0	0	0	0	0	0	0	0	0	0	0
Bacteria;Proteobacteria;Gammaproteobacteria;Oceanospirillales;Alcanivoracaceae;Marinicella	Marinicella	0	0	0	0	0	0	0	0	0	0	0	0	0	0	0	0	0	0	0	0	0	0	0	0	0	0	0	0	0	0	0	0	0	0	0	0	0	0	0	0	0	0	0	0	0	0	0	0
Bacteria;Bacteroidetes;Flavobacteriia;Flavobacteriales;Flavobacteriaceae;Mesonia	Mesonia	0	0	0	0	0	0	0	0	0	0	0	0	0	0	0	0	0	0	0	0	0	0	0	0	0	0	0	0	0	0	0	0	0	0	0	0	0	0	0	0	0	0	0	0	0	0	0	0
Bacteria;Proteobacteria;Alphaproteobacteria;Rhizobiales;Rhodobiaceae;Rhodoligotrophos	Rhodoligotrophos	0	0	0	0	0	0	0	0	0	0	0	0	0	0	0	0	0	0	0	0	0	0	0	0	0	0	0	0	0	0	0	0	0	0	0	0	0	0	0	0	0	0	0	0	0	0	0	0
Bacteria;Proteobacteria;Gammaproteobacteria;Alteromonadales;Pseudoalteromonadaceae;Pseudoalteromonas	Pseudoalteromonas	0	0	0	0	0	0	0	0	0	0	0	0	0	0	0	0	0	0	0	0	0	0	0	0	0	0	0	0	0	0	0	0	0	0	0	0	0	0	0	0	0	0	0	0	0	0	0	0
Bacteria;Actinobacteria;Actinobacteria;Corynebacteriales;Tsukamurellaceae;Tsukamurella	Tsukamurella	0	0	0	0	0	0	0	0	0	0	0	0	0	0	0	0	0	0	0	0	0	0	0	0	0	0	0	0	0	0	0	0	0	0	0	0	0	0	0	0	0	0	0	0	0	0	0	0
Bacteria;Firmicutes;Clostridia;Clostridiales;Lachnospiraceae;Faecalicatena	Faecalicatena	0	0	0	0	0	0	0	0	0	0	0	0	0	0	0	0	0	0	0	0	0	0	0	0	0	0	0	0	0	0	0	0	0	0	0	0	0	0	0	0	0	0	0	0	0	0	0	0
Bacteria;Firmicutes;Clostridia;Clostridiales;Peptostreptococcaceae;Peptostreptococcus	Peptostreptococcus	0	0	0	0	0	0	0	0	0	0	0	0	0	0	0	0	0	0	0	0	0	0	0	0	0	0	0	0	0	0	0	0	0	0	0	0	0	0	0	0	0	0	0	0	0	0	0	0
Bacteria;Proteobacteria;Alphaproteobacteria;alpha proteobacterium LMG 20591[order];alpha proteobacterium LMG 20591[family];alpha proteobacterium LMG 20591[genus]	alpha proteobacterium LMG 20591[genus]	0	0	0	0	0	0	0	0	0	0	0	0	0	0	0	0	0	0	0	0	0	0	0	0	0	0	0	0	0	0	0	0	0	0	0	0	0	0	0	0	0	0	0	0	0	0	0	0
Bacteria;Proteobacteria;Betaproteobacteria;Burkholderiales;Alcaligenaceae;Advenella	Advenella	0	0	0	0	0	0	0	0	0	0	0	0	0	0	0	0	0	0	0	0	0	0	0	0	0	0	0	0	0	0	0	0	0	0	0	0	0	0	0	0	0	0	0	0	0	0	0	0
Bacteria;Proteobacteria;Betaproteobacteria;Burkholderiales;Alcaligenaceae;Pusillimonas	Pusillimonas	0	0	0	0	0	0	0	0	0	0	0	0	0	0	0	0	0	0	0	0	0	0	0	0	0	0	0	0	0	0	0	0	0	0	0	0	0	0	0	0	0	0	0	0	0	0	0	0
Bacteria;Proteobacteria;Gammaproteobacteria;Legionellales;Legionellaceae;Legionella	Legionella	0	0	0	0	0	0	0	0	0	0	0	0	0	0	0	0	0	0	0	0	0	0	0	0	0	0	0	0	0	0	0	0	0	0	0	0	0	0	0	0	0	0	0	0	0	0	0	0
Bacteria;Proteobacteria;Epsilonproteobacteria;Campylobacterales;Campylobacteraceae;Arcobacter	Arcobacter	0	0	0	0	0	0	0	0	0	0	0	0	0	0	0	0	0	0	0	0	0	0	0	0	0	0	0	0	0	0	0	0	0	0	0	0	0	0	0	0	0	0	0	0	0	0	0	0
Bacteria;Proteobacteria;Gammaproteobacteria;Pseudomonadales;Moraxellaceae;Moraxella	Moraxella	0	0	0	0	0	0	0	0	0	0	0	0	0	0	0	0	0	0	0	0	0	0	0	0	0	0	0	0	0	0	0	0	0	0	0	0	0	0	0	0	0	0	0	0	0	0	0	0
Bacteria;Firmicutes;Bacilli;Bacillales;Bacillaceae;Oceanobacillus	Oceanobacillus	0	0	0	0	0	0	0	0	0	0	0	0	0	0	0	0	0	0	0	0	0	0	0	0	0	0	0	0	0	0	0	0	0	0	0	0	0	0	0	0	0	0	0	0	0	0	0	0
Bacteria;Acidobacteria;Blastocatellia;Chloracidobacterium[order];Chloracidobacterium[family];Chloracidobacterium	Chloracidobacterium	0	0	0	0	0	0	0	0	0	0	0	0	0	0	0	0	0	0	0	0	0	0	0	0	0	0	0	0	0	0	0	0	0	0	0	0	0	0	0	0	0	0	0	0	0	0	0	0
Bacteria;Actinobacteria;Actinobacteria;Corynebacteriales;Nocardiaceae;Nocardia	Nocardia	0	0	0	0	0	0	0	0	0	0	0	0	0	0	0	0	0	0	0	0	0	0	0	0	0	0	0	0	0	0	0	0	0	0	0	0	0	0	0	0	0	0	0	0	0	0	0	0
Bacteria;Actinobacteria;Rubrobacteria;Rubrobacterales;Rubrobacteraceae;Rubrobacter	Rubrobacter	0	0	0	0	0	0	0	0	0	0	0	0	0	0	0	0	0	0	0	0	0	0	0	0	0	0	0	0	0	0	0	0	0	0	0	0	0	0	0	0	0	0	0	0	0	0	0	0
Bacteria;Deinococcus-Thermus;Deinococci;Thermales;Thermaceae;Meiothermus	Meiothermus	0	0	0	0	0	0	0	0	0	0	0	0	0	0	0	0	0	0	0	0	0	0	0	0	0	0	0	0	0	0	0	0	0	0	0	0	0	0	0	0	0	0	0	0	0	0	0	0
Bacteria;Gemmatimonadetes;Gemmatimonadetes;Gemmatimonadales;Gemmatimonadaceae;Gemmatimonas	Gemmatimonas	0	0	0	0	0	0	0	0	0	0	0	0	0	0	0	0	0	0	0	0	0	0	0	0	0	0	0	0	0	0	0	0	0	0	0	0	0	0	0	0	0	0	0	0	0	0	0	0
Bacteria;Proteobacteria;Alphaproteobacteria;Rhodospirillales;Acetobacteraceae;Crenalkalicoccus	Crenalkalicoccus	0	0	0	0	0	0	0	0	0	0	0	0	0	0	0	0	0	0	0	0	0	0	0	0	0	0	0	0	0	0	0	0	0	0	0	0	0	0	0	0	0	0	0	0	0	0	0	0
Bacteria;Spirochaetes;Spirochaetia;Leptospiraceae[order];Leptospiraceae;Leptospira	Leptospira	0	0	0	0	0	0	0	0	0	0	0	0	0	0	0	0	0	0	0	0	0	0	0	0	0	0	0	0	0	0	0	0	0	0	0	0	0	0	0	0	0	0	0	0	0	0	0	0
Bacteria;Actinobacteria;Actinobacteria;Propionibacteriales;Propionibacteriaceae;Acidipropionibacterium	Acidipropionibacterium	0	0	0	0	0	0	0	0	0	0	0	0	0	0	0	0	0	0	0	0	0	0	0	0	0	0	0	0	0	0	0	0	0	0	0	0	0	0	0	0	0	0	0	0	0	0	0	0
Bacteria;Proteobacteria;Gammaproteobacteria;Alteromonadales;Shewanellaceae;Shewanella	Shewanella	0	0	0	0	0	0	0	0	0	0	0	0	0	0	0	0	0	0	0	0	0	0	0	0	0	0	0	0	0	0	0	0	0	0	0	0	0	0	0	0	0	0	0	0	0	0	0	0
Bacteria;Actinobacteria;Actinobacteria;Micrococcales;Microbacteriaceae;Okibacterium	Okibacterium	0	0	0	0	0	0	0	0	0	0	0	0	0	0	0	0	0	0	0	0	0	0	0	0	0	0	0	0	0	0	0	0	0	0	0	0	0	0	0	0	0	0	0	0	0	0	0	0
Bacteria;Bacteroidetes;Cytophagia;Cytophagales;Amoebophilaceae;Candidatus Amoebophilus	Candidatus Amoebophilus	0	0	0	0	0	0	0	0	0	0	0	0	0	0	0	0	0	0	0	0	0	0	0	0	0	0	0	0	0	0	0	0	0	0	0	0	0	0	0	0	0	0	0	0	0	0	0	0
Bacteria;Firmicutes;Bacilli;Lactobacillales;Lactobacillaceae;Pediococcus	Pediococcus	0	0	0	0	0	0	0	0	0	0	0	0	0	0	0	0	0	0	0	0	0	0	0	0	0	0	0	0	0	0	0	0	0	0	0	0	0	0	0	0	0	0	0	0	0	0	0	0
Bacteria;Proteobacteria;Alphaproteobacteria;Rhizobiales;Rhizobiaceae;Sinorhizobium	Sinorhizobium	0	0	0	0	0	0	0	0	0	0	0	0	0	0	0	0	0	0	0	0	0	0	0	0	0	0	0	0	0	0	0	0	0	0	0	0	0	0	0	0	0	0	0	0	0	0	0	0
Bacteria;Firmicutes;Bacilli;Bacillales;Planococcaceae;Rummeliibacillus	Rummeliibacillus	0	0	0	0	0	0	0	0	0	0	0	0	0	0	0	0	0	0	0	0	0	0	0	0	0	0	0	0	0	0	0	0	0	0	0	0	0	0	0	0	0	0	0	0	0	0	0	0
Bacteria;Firmicutes;Bacilli;Lactobacillales;Aerococcaceae;Facklamia	Facklamia	0	0	0	0	0	0	0	0	0	0	0	0	0	0	0	0	0	0	0	0	0	0	0	0	0	0	0	0	0	0	0	0	0	0	0	0	0	0	0	0	0	0	0	0	0	0	0	0
Bacteria;Firmicutes;Bacilli;Lactobacillales;Aerosphaera[family];Aerosphaera	Aerosphaera	0	0	0	0	0	0	0	0	0	0	0	0	0	0	0	0	0	0	0	0	0	0	0	0	0	0	0	0	0	0	0	0	0	0	0	0	0	0	0	0	0	0	0	0	0	0	0	0
Bacteria;Actinobacteria;Actinobacteria;Corynebacteriales;Mycobacteriaceae;Mycobacterium	Mycobacterium	0	0	0	0	0	0	0	0	0	0	0	0	0	0	0	0	0	0	0	0	0	0	0	0	0	0	0	0	0	0	0	0	0	0	0	0	0	0	0	0	0	0	0	0	0	0	0	0
Bacteria;Actinobacteria;Actinobacteria;Micrococcales;Microbacteriaceae;Agreia	Agreia	0	0	0	0	0	0	0	0	0	0	0	0	0	0	0	0	0	0	0	0	0	0	0	0	0	0	0	0	0	0	0	0	0	0	0	0	0	0	0	0	0	0	0	0	0	0	0	0
Bacteria;Actinobacteria;Actinobacteria;Micrococcales;Micrococcaceae;Pseudarthrobacter	Pseudarthrobacter	0	0	0	0	0	0	0	0	0	0	0	0	0	0	0	0	0	0	0	0	0	0	0	0	0	0	0	0	0	0	0	0	0	0	0	0	0	0	0	0	0	0	0	0	0	0	0	0
Bacteria;Proteobacteria;Betaproteobacteria;Burkholderiales;Comamonadaceae;Variovorax	Variovorax	0	0	0	0	0	0	0	0	0	0	0	0	0	0	0	0	0	0	0	0	0	0	0	0	0	0	0	0	0	0	0	0	0	0	0	0	0	0	0	0	0	0	0	0	0	0	0	0
Bacteria;Bacteroidetes;Chitinophagia;Chitinophagales;Chitinophagaceae;Niastella	Niastella	0	0	0	0	0	0	0	0	0	0	0	0	0	0	0	0	0	0	0	0	0	0	0	0	0	0	0	0	0	0	0	0	0	0	0	0	0	0	0	0	0	0	0	0	0	0	0	0
Bacteria;Chloroflexi;Caldilineae;Caldilineales;Caldilineaceae;Caldilinea	Caldilinea	0	0	0	0	0	0	0	0	0	0	0	0	0	0	0	0	0	0	0	0	0	0	0	0	0	0	0	0	0	0	0	0	0	0	0	0	0	0	0	0	0	0	0	0	0	0	0	0
Bacteria;Proteobacteria;Alphaproteobacteria;Rhizobiales;Methylobacteriaceae;Methylobacteriaceae bacterium YIM 100770[genus]	Methylobacteriaceae bacterium YIM 100770[genus]	0	0	0	0	0	0	0	0	0	0	0	0	0	0	0	0	0	0	0	0	0	0	0	0	0	0	0	0	0	0	0	0	0	0	0	0	0	0	0	0	0	0	0	0	0	0	0	0
Bacteria;Proteobacteria;Alphaproteobacteria;Rhizobiales;Methylocystaceae;Albibacter	Albibacter	0	0	0	0	0	0	0	0	0	0	0	0	0	0	0	0	0	0	0	0	0	0	0	0	0	0	0	0	0	0	0	0	0	0	0	0	0	0	0	0	0	0	0	0	0	0	0	0
Bacteria;Proteobacteria;Alphaproteobacteria;Rhodobacterales;Rhodobacteraceae;Thioclava	Thioclava	0	0	0	0	0	0	0	0	0	0	0	0	0	0	0	0	0	0	0	0	0	0	0	0	0	0	0	0	0	0	0	0	0	0	0	0	0	0	0	0	0	0	0	0	0	0	0	0
Bacteria;Proteobacteria;Alphaproteobacteria;Rhodospirillales;Rhodospirillaceae;Skermanella	Skermanella	0	0	0	0	0	0	0	0	0	0	0	0	0	0	0	0	0	0	0	0	0	0	0	0	0	0	0	0	0	0	0	0	0	0	0	0	0	0	0	0	0	0	0	0	0	0	0	0
Bacteria;Proteobacteria;Betaproteobacteria;Burkholderiales;Comamonadaceae;Rhodoferax	Rhodoferax	0	0	0	0	0	0	0	0	0	0	0	0	0	0	0	0	0	0	0	0	0	0	0	0	0	0	0	0	0	0	0	0	0	0	0	0	0	0	0	0	0	0	0	0	0	0	0	0
Bacteria;Proteobacteria;Deltaproteobacteria;Bdellovibrionales;Bdellovibrionaceae;Bdellovibrio	Bdellovibrio	0	0	0	0	0	0	0	0	0	0	0	0	0	0	0	0	0	0	0	0	0	0	0	0	0	0	0	0	0	0	0	0	0	0	0	0	0	0	0	0	0	0	0	0	0	0	0	0
Bacteria;Proteobacteria;Deltaproteobacteria;Desulfovibrionales;Desulfovibrionaceae;Desulfovibrio	Desulfovibrio	0	0	0	0	0	0	0	0	0	0	0	0	0	0	0	0	0	0	0	0	0	0	0	0	0	0	0	0	0	0	0	0	0	0	0	0	0	0	0	0	0	0	0	0	0	0	0	0
Bacteria;Proteobacteria;Deltaproteobacteria;Candidatus Babela[order];Candidatus Babela[family];Candidatus Babela	Candidatus Babela	0	0	0	0	0	0	0	0	0	0	0	0	0	0	0	0	0	0	0	0	0	0	0	0	0	0	0	0	0	0	0	0	0	0	0	0	0	0	0	0	0	0	0	0	0	0	0	0
Bacteria;Actinobacteria;Nitriliruptoria;Nitriliruptorales;Nitriliruptoraceae;Nitriliruptor	Nitriliruptor	0	0	0	0	0	0	0	0	0	0	0	0	0	0	0	0	0	0	0	0	0	0	0	0	0	0	0	0	0	0	0	0	0	0	0	0	0	0	0	0	0	0	0	0	0	0	0	0
Bacteria;Proteobacteria;Alphaproteobacteria;Rhizobiales;Hyphomicrobiaceae;Hyphomicrobium	Hyphomicrobium	0	0	0	0	0	0	0	0	0	0	0	0	0	0	0	0	0	0	0	0	0	0	0	0	0	0	0	0	0	0	0	0	0	0	0	0	0	0	0	0	0	0	0	0	0	0	0	0
Bacteria;Proteobacteria;Alphaproteobacteria;Rhodobacterales;Rhodobacteraceae;Rhodobaca	Rhodobaca	0	0	0	0	0	0	0	0	0	0	0	0	0	0	0	0	0	0	0	0	0	0	0	0	0	0	0	0	0	0	0	0	0	0	0	0	0	0	0	0	0	0	0	0	0	0	0	0
Bacteria;Proteobacteria;Gammaproteobacteria;Xanthomonadales;Rhodanobacteraceae;Fulvimonas	Fulvimonas	0	0	0	0	0	0	0	0	0	0	0	0	0	0	0	0	0	0	0	0	0	0	0	0	0	0	0	0	0	0	0	0	0	0	0	0	0	0	0	0	0	0	0	0	0	0	0	0
Bacteria;Proteobacteria;Gammaproteobacteria;Enterobacterales;Enterobacteriaceae;Cronobacter	Cronobacter	0	0	0	0	0	0	0	0	0	0	0	0	0	0	0	0	0	0	0	0	0	0	0	0	0	0	0	0	0	0	0	0	0	0	0	0	0	0	0	0	0	0	0	0	0	0	0	0
Bacteria;Actinobacteria;Actinobacteria;Actinomycetales;Actinomycetaceae;Actinomyces	Actinomyces	0	0	0	0	0	0	0	0	0	0	0	0	0	0	0	0	0	0	0	0	0	0	0	0	0	0	0	0	0	0	0	0	0	0	0	0	0	0	0	0	0	0	0	0	0	0	0	0
Bacteria;Bacteroidetes;Bacteroidia;Bacteroidales;Porphyromonadaceae;Porphyromonas	Porphyromonas	0	0	0	0	0	0	0	0	0	0	0	0	0	0	0	0	0	0	0	0	0	0	0	0	0	0	0	0	0	0	0	0	0	0	0	0	0	0	0	0	0	0	0	0	0	0	0	0
Bacteria;Bacteroidetes;Bacteroidia;Bacteroidales;Prevotellaceae;Alloprevotella	Alloprevotella	0	0	0	0	0	0	0	0	0	0	0	0	0	0	0	0	0	0	0	0	0	0	0	0	0	0	0	0	0	0	0	0	0	0	0	0	0	0	0	0	0	0	0	0	0	0	0	0
Bacteria;Bacteroidetes;Bacteroidia;Bacteroidales;Prevotellaceae;Prevotella	Prevotella	0	0	0	0	0	0	0	0	0	0	0	0	0	0	0	0	0	0	0	0	0	0	0	0	0	0	0	0	0	0	0	0	0	0	0	0	0	0	0	0	0	0	0	0	0	0	0	0
Bacteria;Bacteroidetes;Flavobacteriia;Flavobacteriales;Flavobacteriaceae;Capnocytophaga	Capnocytophaga	0	0	0	0	0	0	0	0	0	0	0	0	0	0	0	0	0	0	0	0	0	0	0	0	0	0	0	0	0	0	0	0	0	0	0	0	0	0	0	0	0	0	0	0	0	0	0	0
Bacteria;Firmicutes;Clostridia;Clostridiales;Clostridiales Family XIII. Incertae Sedis;Mogibacterium	Mogibacterium	0	0	0	0	0	0	0	0	0	0	0	0	0	0	0	0	0	0	0	0	0	0	0	0	0	0	0	0	0	0	0	0	0	0	0	0	0	0	0	0	0	0	0	0	0	0	0	0
Bacteria;Firmicutes;Clostridia;Clostridiales;Lachnospiraceae;Lachnoclostridium	Lachnoclostridium	0	0	0	0	0	0	0	0	0	0	0	0	0	0	0	0	0	0	0	0	0	0	0	0	0	0	0	0	0	0	0	0	0	0	0	0	0	0	0	0	0	0	0	0	0	0	0	0
Bacteria;Firmicutes;Negativicutes;Selenomonadales;Selenomonadaceae;Schwartzia	Schwartzia	0	0	0	0	0	0	0	0	0	0	0	0	0	0	0	0	0	0	0	0	0	0	0	0	0	0	0	0	0	0	0	0	0	0	0	0	0	0	0	0	0	0	0	0	0	0	0	0
Bacteria;Firmicutes;Negativicutes;Veillonellales;Veillonellaceae;Veillonella	Veillonella	0	0	0	0	0	0	0	0	0	0	0	0	0	0	0	0	0	0	0	0	0	0	0	0	0	0	0	0	0	0	0	0	0	0	0	0	0	0	0	0	0	0	0	0	0	0	0	0
Bacteria;Firmicutes;Tissierellia;Tissierellales;Peptoniphilaceae;Parvimonas	Parvimonas	0	0	0	0	0	0	0	0	0	0	0	0	0	0	0	0	0	0	0	0	0	0	0	0	0	0	0	0	0	0	0	0	0	0	0	0	0	0	0	0	0	0	0	0	0	0	0	0
Bacteria;Fusobacteria;Fusobacteriia;Fusobacteriales;Leptotrichiaceae;Leptotrichia	Leptotrichia	0	0	0	0	0	0	0	0	0	0	0	0	0	0	0	0	0	0	0	0	0	0	0	0	0	0	0	0	0	0	0	0	0	0	0	0	0	0	0	0	0	0	0	0	0	0	0	0
Bacteria;Proteobacteria;Betaproteobacteria;Neisseriales;Neisseriaceae;Neisseria	Neisseria	0	0	0	0	0	0	0	0	0	0	0	0	0	0	0	0	0	0	0	0	0	0	0	0	0	0	0	0	0	0	0	0	0	0	0	0	0	0	0	0	0	0	0	0	0	0	0	0
Bacteria;Planctomycetes;Planctomycetia;Planctomycetales;Planctomycetaceae;Roseimaritima	Roseimaritima	0	0	0	0	0	0	0	0	0	0	0	0	0	0	0	0	0	0	0	0	0	0	0	0	0	0	0	0	0	0	0	0	0	0	0	0	0	0	0	0	0	0	0	0	0	0	0	0
[truncated: 307 more columns]

## Sheet: Table S3
Table S3 Species level bacterial identification of 52 environmental swab culture enrichments taken from 5 seafood and 7 dairy production facilities. Community analysis was performed using an in-house kmer datase for shotgun metagenomes.
*sample_name	FirmA_Seafood_MGT_S037	FirmA_Seafood_MGT_S045	FirmA_Seafood_MGT_S046	FirmA_Seafood_MGT_S048	FirmA_Seafood_MGT_S072	FirmA_Seafood_MGT_S096	FirmA_Seafood_MGT_S099	FirmAC_Dairy_MGT_S018	FirmAM_Dairy_MGT_S002	FirmAM_Dairy_MGT_S011	FirmAM_Dairy_MGT_S020	FirmAM_Dairy_MGT_S022	FirmAM_Dairy_MGT_S028	FirmAM_Dairy_MGT_S046	FirmAM_Dairy_MGT_S052	FirmAS_Seafood_MGT_S058	FirmF_Seafood_MGT_S002	FirmF_Seafood_MGT_S013	FirmF_Seafood_MGT_S014	FirmF_Seafood_MGT_S073	FirmF_Seafood_MGT_S077	FirmF_Seafood_MGT_S106	FirmG_Dairy_MGT_S046	FirmG_Dairy_MGT_S050	FirmG_Dairy_MGT_S051	FirmG_Dairy_MGT_S134	FirmG_Dairy_MGT_S135	FirmG_Dairy_MGT_S169	FirmG_Dairy_MGT_S170	FirmI_Dairy_MGT_S034	FirmI_Dairy_MGT_S064	FirmI_Dairy_MGT_S105	FirmI_Dairy_MGT_S110	FirmI_Dairy_MGT_S142	FirmI_Dairy_MGT_S152	FirmI_Dairy_MGT_S189	FirmJ_Dairy_MGT_S016	FirmJ_Dairy_MGT_S074	FirmJ_Dairy_MGT_S078	FirmL_Seafood_MGT_S010	FirmL_Seafood_MGT_S021	FirmL_Seafood_MGT_S032	FirmL_Seafood_MGT_S065	FirmL_Seafood_MGT_S097	FirmL_Seafood_MGT_S108	FirmL_Seafood_MGT_S122	FirmL_Seafood_MGT_S123	FirmL_Seafood_MGT_S125	FirmO_Dairy_MGT_S042
Firm Name Blinded	A	A	A	A	A	A	A	AC	AM	AM	AM	AM	AM	AM	AM	AS	F	F	F	F	F	F	G	G	G	G	G	G	G	I	I	I	I	I	I	I	J	J	J	L	L	L	L	L	L	L	L	L	O
*collection_date	2018-04-09	2019-03-19	2019-03-19	2019-03-19	2019-03-19	2019-03-19	2019-03-19	2019-03-25	2019-06-26	2019-06-26	2019-06-26	2019-06-26	2019-06-26	2019-06-26	2019-06-26	2019-08-19	2018-08-14	2018-08-14	2018-08-14	2018-08-14	2018-08-14	2018-08-14	2018-04-10	2018-04-10	2018-04-10	2019-04-09	2019-04-09	2019-04-09	2019-04-09	2018-06-04	2018-06-04	2018-06-05	2018-06-05	2018-06-05	2018-06-05	2018-06-05	2019-04-15	2019-04-15	2019-04-15	2018-02-20	2018-02-20	2018-02-20	2018-10-30	2018-02-20	2018-10-30	2018-10-30	2018-10-30	2018-10-30	2019-03-05
Collection year	2018	2019	2019	2019	2019	2019	2019	2019	2019	2019	2019	2019	2019	2019	2019	2019	2018	2018	2018	2018	2018	2018	2018	2018	2018	2019	2019	2019	2019	2018	2018	2018	2018	2018	2018	2018	2019	2019	2019	2018	2018	2018	2018	2018	2018	2018	2018	2018	2019
*geo_loc_name	USA: MA	USA: MA	USA: MA	USA: MA	USA: MA	USA: MA	USA: MA	USA: NJ	USA: KY	USA: KY	USA: KY	USA: KY	USA: KY	USA: KY	USA: KY	USA: PA	USA: NY	USA: NY	USA: NY	USA: NY	USA: NY	USA: NY	USA: NY	USA: NY	USA: NY	USA: NY	USA: NY	USA: NY	USA: NY	USA: NY	USA: NY	USA: NY	USA: NY	USA: NY	USA: NY	USA: NY	USA: NY	USA: NY	USA: NY	USA: NY	USA: NY	USA: NY	USA: NY	USA: NY	USA: NY	USA: NY	USA: NY	USA: NY	USA: VT
Detected (Y/N)	Y	Y	Y	Y	Y	Y	Y	Y	Y	Y	Y	Y	Y	Y	Y	Y	Y	Y	Y	Y	Y				Y	Y	Y	Y	Y	Y	Y	Y	Y			Y	Y	Y	Y			Y		Y	Y	Y		Y	Y
Micro Result Compressed	Listeria monocytogenes	Listeria spp	Listeria spp	Listeria spp	Listeria monocytogenes	Listeria monocytogenes	Listeria monocytogenes	Enterococcus	Listeria monocytogenes	Listeria monocytogenes	Listeria monocytogenes	Listeria monocytogenes	Listeria monocytogenes	Listeria monocytogenes	Listeria innocua	Listeria welshimeri	Listeria monocytogenes	Listeria monocytogenes	Listeria monocytogenes	Listeria monocytogenes	Listeria monocytogenes	Negative	Negative	Negative	Listeria monocytogenes	Listeria monocytogenes	Listeria monocytogenes	Listeria monocytogenes	Listeria monocytogenes	Listeria innocua	Listeria monocytogenes & Listeria innocua	Listeria monocytogenes	Listeria monocytogenes	Negative	Negative	Listeria innocua	Listeria monocytogenes	Listeria monocytogenes	Listeria monocytogenes	Negative	Negative	Listeria monocytogenes	Negative	Listeria monocytogenes	Listeria monocytogenes	Listeria monocytogenes	Negative	Listeria monocytogenes	Listeria spp
L. monocytogenes	Positive	Negative	Negative	Negative	Positive	Positive	Positive	Negative	Positive	Positive	Positive	Positive	Positive	Positive	Negative	Negative	Positive	Positive	Positive	Positive	Positive	Negative	Negative	Negative	Positive	Positive	Positive	Positive	Positive	Negative	Positive	Positive	Positive	Negative	Negative	Negative	Positive	Positive	Positive	Negative	Negative	Positive	Negative	Positive	Positive	Positive	Negative	Positive	Negative
Listeria species	Positive	Positive	Positive	Positive	Positive	Positive	Positive	Negative	Positive	Positive	Positive	Positive	Positive	Positive	Positive	Positive	Positive	Positive	Positive	Positive	Positive	Negative	Negative	Negative	Positive	Positive	Positive	Positive	Positive	Positive	Positive	Positive	Positive	Negative	Negative	Positive	Positive	Positive	Positive	Negative	Negative	Positive	Negative	Positive	Positive	Positive	Negative	Positive	Positive
GenomeTrake WGS ID	FDA1014253-S037-001				FDA1099055-S072	FDA1099055-S096	FDA1099055-S099		FDA1097765-S002-001	FDA1097765-S011-001	FDA1097765-S020-001	FDA1097765-S022-001	FDA1097765-S028-001	FDA1097765-S046-001	FDA1097765-S052-001	FDA1087579- S058-001	FDA1038227-S002-001	FDA1038227-S013-001	FDA1038227-S014-001	FDA1038227-S073-001	FDA1038227-S077-001				FDA1041983-S051-001	FDA1077646-S134-002	FDA1077646-S135-002	FDA1077646-S169-002	FDA1077646-S170-001		FDA1051721-S064-005	FDA1051722-105-001	FDA1051722-110-001				FDA1058474-S016-001	FDA1058474-S074-001	FDA1058474-S078-001			FDA916186-S032-001		FDA916186-S097-001	FDA1085015-S108-001	FDA1085015-S122-001		FDA1085015-S125-001
WGS ID	FirmA_Seafood_GT_S037				FirmA_Seafood_GT_S072	FirmA_Seafood_GT_S096	FirmA_Seafood_GT_S099		FirmAM_Dairy_GT_S002	FirmAM_Dairy_GT_S011	FirmAM_Dairy_GT_S020	FirmAM_Dairy_GT_S022	FirmAM_Dairy_GT_S028	FirmAM_Dairy_GT_S046			FirmF_Seafood_GT_S002	FirmF_Seafood_GT_S013	FirmF_Seafood_GT_S014	FirmF_Seafood_GT_S073	FirmF_Seafood_GT_S077				FirmG_Dairy_GT_S051	FirmG_Dairy_GT_S134	FirmG_Dairy_GT_S135	FirmG_Dairy_GT_S169	FirmG_Dairy_GT_S170		FirmI_Dairy_GT_S064	FirmI_Dairy_GT_S105	FirmI_Dairy_GT_S110				FirmJ_Dairy_GT_S016	FirmJ_Dairy_GT_S074	FirmJ_Dairy_GT_S078			FirmL_Seafood_GT_S032		FirmL_Seafood_MGT_S097	FirmL_Seafood_GT_S108	FirmL_Seafood_GT_S122		FirmL_Seafood_GT_S125
DNA Extraction Method	QIAcube	Zymo Miniprep Kit	Zymo Miniprep Kit	Zymo Miniprep Kit	Zymo Miniprep Kit	Zymo Miniprep Kit	Zymo Miniprep Kit	Zymo Miniprep Kit	Zymo Miniprep Kit	Zymo Miniprep Kit	Zymo Miniprep Kit	Zymo Miniprep Kit	Zymo Miniprep Kit	Zymo Miniprep Kit	Zymo Miniprep Kit	Zymo Miniprep Kit	QIAcube	QIAcube	QIAcube	QIAcube	QIAcube	QIAcube	QIAcube	QIAcube	QIAcube	Zymo Miniprep Kit	Zymo Miniprep Kit	Zymo Miniprep Kit	Zymo Miniprep Kit	QIAcube	QIAcube	QIAcube	QIAcube	QIAcube	QIAcube	QIAcube	Zymo Miniprep Kit	Zymo Miniprep Kit	Zymo Miniprep Kit	QIAcube	QIAcube	QIAcube	Zymo Miniprep Kit	QIAcube	Zymo Miniprep Kit	Zymo Miniprep Kit	Zymo Miniprep Kit	Zymo Miniprep Kit	Zymo Miniprep Kit
env_monitoring_zone	Zone 1	Zone 1	Zone 1	Zone 1	Zone 2	Zone 1	Zone 1	NA	Zone 3	Zone 2	Zone 3	Zone 3	Zone 3	Zone 2	Zone 1	NA	Zone 3	Zone 3	Zone 3	Zone 3	Zone 3	Zone 3	Zone 2	Zone 3	Zone 3	Zone 3	Zone 3	Zone 3	Zone 3	Zone 2	Zone 3	Zone 3	Zone 2	Zone 1	Zone 1	Zone 3	Zone 1	Zone 2	Zone 2	Zone 2	Zone 2	Zone 3	Zone 3	Zone 1	Zone 1	Zone 3	Zone 3	Zone 3	Zone 1
Utensil/Equipment/Architecture	Utensil	Equipment	Equipment	Equipment	Equipment	Equipment	Equipment	NA	Architecture	Equipment	Equipment	Architecture	Equipment	Equipment	Equipment	NA	Architecture	Architecture	Architecture	Equipment	Architecture	Architecture	Equipment	Architecture	Architecture	Architecture	Architecture	Architecture	Architecture	Architecture	Architecture	Architecture	Architecture	Equipment	Equipment	Architecture	Equipment	Equipment	Equipment	Equipment	Equipment	Architecture	Architecture	Equipment	Equipment	Architecture	Architecture	Architecture	Equipment
indoor_surf	Utensil	Gasket	Hopper funnel	Filler head	Wheel	Can Opener	Can Opener	NA	Floor	Rack	Wheel	Floor	Table leg	Knob	Table	NA	Floor	Floor	Door Jam	Wheel	Floor corner	Metal wall paneling	Switches	Door handle	Floor	Floor	Floor	Stair	Stair	Floor	Floor	Floor drain	Stairs	Nut Hopper	Production line	Floor	Curd cutter	Brine bin	Cheese vat	Table	Conveyor belt	Floor	Ceiling	Slicer	Blender interior	Floor holes	A/C fan	Drain cover underside	Table surface
Firm Type	Seafood	Seafood	Seafood	Seafood	Seafood	Seafood	Seafood	Dairy	Dairy	Dairy	Dairy	Dairy	Dairy	Dairy	Dairy	Seafood	Seafood	Seafood	Seafood	Seafood	Seafood	Seafood	Dairy	Dairy	Dairy	Dairy	Dairy	Dairy	Dairy	Dairy	Dairy	Dairy	Dairy	Dairy	Dairy	Dairy	Dairy	Dairy	Dairy	Seafood	Seafood	Seafood	Seafood	Seafood	Seafood	Seafood	Seafood	Seafood	Dairy
Genus	FirmA_Seafood_MGT_S037	FirmA_Seafood_MGT_S045	FirmA_Seafood_MGT_S046	FirmA_Seafood_MGT_S048	FirmA_Seafood_MGT_S072	FirmA_Seafood_MGT_S096	FirmA_Seafood_MGT_S099	FirmAC_Dairy_MGT_S018	FirmAM_Dairy_MGT_S002	FirmAM_Dairy_MGT_S011	FirmAM_Dairy_MGT_S020	FirmAM_Dairy_MGT_S022	FirmAM_Dairy_MGT_S028	FirmAM_Dairy_MGT_S046	FirmAM_Dairy_MGT_S052	FirmAS_Seafood_MGT_S058	FirmF_Seafood_MGT_S002	FirmF_Seafood_MGT_S013	FirmF_Seafood_MGT_S014	FirmF_Seafood_MGT_S073	FirmF_Seafood_MGT_S077	FirmF_Seafood_MGT_S106	FirmG_Dairy_MGT_S046	FirmG_Dairy_MGT_S050	FirmG_Dairy_MGT_S051	FirmG_Dairy_MGT_S134	FirmG_Dairy_MGT_S135	FirmG_Dairy_MGT_S169	FirmG_Dairy_MGT_S170	FirmI_Dairy_MGT_S034	FirmI_Dairy_MGT_S064	FirmI_Dairy_MGT_S105	FirmI_Dairy_MGT_S110	FirmI_Dairy_MGT_S142	FirmI_Dairy_MGT_S152	FirmI_Dairy_MGT_S189	FirmJ_Dairy_MGT_S016	FirmJ_Dairy_MGT_S074	FirmJ_Dairy_MGT_S078	FirmL_Seafood_MGT_S010	FirmL_Seafood_MGT_S021	FirmL_Seafood_MGT_S032	FirmL_Seafood_MGT_S065	FirmL_Seafood_MGT_S097	FirmL_Seafood_MGT_S108	FirmL_Seafood_MGT_S122	FirmL_Seafood_MGT_S123	FirmL_Seafood_MGT_S125	FirmO_Dairy_MGT_S042
Bacillus nealsonii	0	0.001	0	0	0	0	0	0	0	0	0	0	0	0	0	0	0	0	0	0	0	0	0	0	0	0.028	0.09	0.001	0	0	0	0	0	0	0	0	0	0	0	0	0	0	9.113	0	0.001	0.001	0	0	0
Brochothrix thermosphacta	0	0	0.002	0.002	0	0	0	0.002	0.039	0	0	0	0	3.59	0	0	0.015	0.001	0.001	0	0.002	0.002	0	0	0	0	0	0.001	0	0	0	0	0	0	0.009	0	0	0	0.001	23.237	21.538	0.019	0	3.442	0	0	0	0	0
Brochothrix unclassified	0	0	0	0	0	0	0	0	0.014	0	0	0	0	6.788	0	0	0	0	0	0	0	0	0	0	0	0	0	0	0	0	0	0	0	0	0	0	0	0	0	12.967	9.968	0	0	1.238	0	0	0	0	0
Carnobacteriaceae unclassified	0.004	0.004	0.797	0.019	0.706	0.181	3.436	2.388	0.115	0.002	0	0.883	0.004	0.033	0.039	0.516	0.429	0.014	0.021	0.004	0.086	0.008	0	0	0	3.83	1.538	8.898	3.73	0.007	0.004	0.003	0.003	0	0.015	0.006	0	0.067	2.315	0.478	0.028	0.753	0	0.598	0	0.004	0.003	0	0.004
Carnobacterium maltaromaticum	0.002	0.01	1.57	0.025	1.643	0.424	6.73	6.767	0.167	0.001	0	1.806	0.004	0.015	0.005	1.801	0.088	0.002	0.005	0.002	0.341	0.006	5.048	0.001	0.039	8.17	0.629	19.413	8.432	0.154	0.025	0	0.001	0	0.237	0.041	0	0.122	4.282	44.983	4.249	88.549	0	67.627	0	0	0	0.011	0.004
Carnobacterium unclassified	0	0.022	0.008	0.028	0	0	5.737	0.007	0.005	0.008	0	0.014	0	0	0	0	0	0	0	0	0	0	0	0	0	1.182	0.509	0.267	2.563	0	0	0	0	0	0	0	0	0.78	0.73	0	0	0	0	0	0	0	0	0	0
Citrobacter portucalensis	0	0	0	0	0	0	0	0	0	0.002	0	0.009	0	0	0	0	10.024	0.093	0.001	0	0	0	0	0	0	0	0	0	0	0.023	0.028	0	0	0	0.001	0	0	0	0	0	0	0	0	0	0	0	0	0.001	0
Enterococcaceae unclassified	3.491	1.721	0.015	1.777	0.122	0.002	0.724	0.516	29.931	24.85	3.059	3.865	1.986	1.788	7.09	0.017	36.14	2.224	1.606	0.005	2.308	1.429	2.734	1.488	3.563	0.116	0.405	0.528	0.368	1.243	2.69	0.002	0.001	2.547	0.021	4.908	0.002	0.952	0.381	0	0	0.044	0.032	0.217	0.003	0.002	0.004	0.001	6.679
Enterococcus aquimarinus	0	0.005	0.548	0.035	0	0.001	0.091	0.005	0.196	0.001	0	0.002	0	0.004	0.004	0	0.08	0.002	0.015	0.005	0.033	45.963	0.002	0.013	0.012	0	0	0.012	0	0.007	0.069	0	0	0	0	0.028	0	0.001	0.002	0.001	0	0	0	0	0	0	0	0	0.001
Enterococcus casseliflavus	0.052	0	0	0.005	0.911	0	0	0.146	2.536	3.8	5.206	0.288	2.181	16.735	18.29	0	1.177	76.153	18.532	0.088	0.007	0.009	72.3	85.821	55.63	0.241	0.095	0.922	1.079	39.232	54.648	0.042	0.025	81.446	0.144	18.555	0.002	52.12	1.824	0.001	0.006	0.104	0	0.006	0	0	0	0	6.753
Enterococcus durans	0.018	0	0	0	0.001	0	0.001	0.027	27.736	1.681	2.359	1.562	1.533	0.093	4.945	0.001	0.106	0.01	0.003	0	0.005	0.025	0.001	0.001	0.006	0.002	0.013	0.011	0.016	0.119	0.005	0	0	4.448	0.005	0.087	0	0	0.002	0	0	0.102	0	0.001	0	0	0	0	0.094
Enterococcus faecalis	94.857	0	0	0	0.002	0	0.016	11.993	11.965	0.059	0.003	0.282	0	0	17.89	0	0.001	0	0	0	0	0.014	0.011	0.005	21.013	0	29.41	9.647	7.634	0	0.005	0.002	0.001	0.006	0.354	42.911	0	0.013	0.014	0.002	0.002	0.019	0	0	0	0	0.002	0	0
Enterococcus faecium	0.001	0	0	0	0.001	0	0.001	0.016	0.556	0.13	0.031	0.037	0.021	0.016	0.116	0	0	0.013	0	0	0	0	0.001	0.102	8.397	0.208	0.021	0.672	0.006	0.004	0.005	0	0	0.028	0.158	0.012	0	0	0.037	0	0	0.002	0	0.001	0	0	0.002	0	25.927
Enterococcus mundtii	0	0	0.001	0	0	0	0.002	0.002	1.384	31.035	0.578	0.307	0.033	0.007	0.438	0	0.103	0.024	0.002	0	0.009	0.035	0	0.004	0.002	0.003	0.005	0.008	0.003	0.001	0.005	0	0	0.001	0	0.004	0	0.002	0.002	0	0	0	0	0	0	0	0	0	0.035
Enterococcus unclassified	0.746	0.007	0.002	0.007	0.771	0	0.009	0.175	2.144	2.522	0.915	0.387	3.558	15.748	21.938	0.001	0.608	11.685	12.829	0.063	0.099	0.157	17.493	10.71	6.717	0.132	0.1	0.566	0.478	9.747	9.591	0.011	0.007	9.098	0.066	11.311	0	5.98	1.592	0.001	0.002	0.12	0	1.035	0	0	0	0.001	5.999
Klebsiella variicola	0	0	0	0	0.001	0	0	0	0	0.002	0	0	0	0	0	0	0.004	0	0	0	0	0	0	0	0	0	0	0	0	0	0.001	0	0	0.001	0.003	9.904	0	0	0	0	0	0	0	0	0	0	0	0.001	0
Lactococcus lactis	0.002	0.001	0	0.002	49.696	0.007	0.006	25.076	0.16	0.001	0.001	28.701	0.003	0.01	0.028	14.611	2.723	1.628	0.002	0	0.005	0.016	0.001	0	0.216	0.001	0.003	0.157	0.009	30.975	5.527	0.011	0.007	0.002	2.177	0.048	0	0.384	1.16	0	0	0	0	0.001	0	0.001	0.012	0	7.216
Lactococcus unclassified	0	0.001	0	0	7.34	0.002	0.018	3.331	0.028	0.001	0	2.648	0	0	0.003	0.772	0.272	0.181	0	0	0	0.001	0	0	0.025	0.001	0	0.031	0.002	2.025	0.418	0.001	0.002	0	0.317	0.005	0	0.04	0.142	0	0	0.001	0	0	0	0.001	0.003	0.001	0.451
Listeria innocua	0	82.55	82.247	83.539	0.001	0.01	0.015	0.004	0	0	0.005	0.006	0.01	0.006	8.133	0.058	0	0	0.005	0.007	0.007	0.006	0	0.008	0.001	0.008	0.006	0.005	0.008	6.627	9.916	0.018	0.016	0.001	0.006	0.165	0.01	0.003	0.004	0	0	0	0	0	0.013	0.009	0.013	0.008	21.267
Listeria monocytogenes	0.252	0.084	0.105	0.079	5.235	91.89	75.367	0.071	0.805	1.101	64.231	22.48	57.625	1.767	0.1	1.34	0.048	0.068	59.42	73.204	86.805	0.058	0.005	0.028	0.065	69.323	50.032	17.956	57.592	0.151	0.2	95.531	91.34	0.032	3.607	0.022	91.808	28.681	41.338	0.033	0.008	1.321	0.015	9.803	78.84	79.025	80.247	51.524	0.012
Listeria unclassified	0.028	9.482	9.367	9.467	0.207	3.84	3.162	0.154	0.047	0.057	3.346	1.125	3.174	0.092	1.026	22.976	0.007	0.002	2.419	3.087	3.744	0.018	0.001	0.009	0.021	4.635	3.403	1.215	3.81	0.728	0.882	3.554	3.503	0.001	0.136	0.018	3.562	1.121	1.647	0.008	0.004	0.148	0.001	1.063	4.08	3.764	3.841	2.969	2.391
Listeria welshimeri	0	0.011	0.013	0.011	0	0.006	0.006	0.001	0	0	0.003	0.001	0.004	0	0.001	48.196	0.037	0.002	0.003	0.004	0.008	0.002	0	0	0	0.003	0.002	0.001	0.004	0.003	0.004	0.007	0.005	0	0.001	0	0.005	0.002	0.003	0.001	0	0	0	0	0.008	0.005	0.007	0.004	0.003
Listeriaceae unclassified	0	3.374	3.406	3.327	0.109	2.038	1.556	0.149	0.616	0.018	0.869	0.271	0.753	50.704	0.217	7.542	0.007	0	0.212	0.208	0.27	0.21	0	0	0	1.184	0.874	0.345	1.017	0.132	0.147	0.316	0.333	0	0.033	0.003	1.469	0.558	0.782	1.199	0.91	0.057	0	0.896	1.459	1.379	1.228	1.313	0.565
Meiothermus unclassified	0	0	0	0	0	0	0	0	0	0	0	0	0	0	0	0	0	0	0	0	0	0	0	0	0	0.001	0.002	0	0.001	0	0	0	0	0	0	0	0	0	0	0	0	0	13.461	0	0.001	0.002	0	0	0
Pseudomonas azotoformans	0	0	0	0	0.007	0	0.004	0.453	0.04	0.025	0.213	0.349	0.974	0	0.034	0	0.001	0	0.003	3.887	0.046	0.185	0	0	0.013	0	0.016	0.025	0.012	0.001	0.001	0	0	0	0.053	0.001	0.002	0.011	0.043	0.071	43.965	0.013	0.013	0.024	0.031	0.023	0.023	0.086	0.033
Pseudomonas entomophila	0	0	0	0	0	0	0	0.003	0.029	0.027	0.031	0.11	0.005	0	0.025	0	0.001	0	0	0.003	0.001	0.006	0	0	0.024	0	0	0.03	0.048	0.012	0.031	0	0.017	0.008	7.402	0.013	0	0	0.008	0	0.002	0	0	0.001	0.001	0.001	0.001	0.001	0
Pseudomonas fluorescens	0.249	0.611	0	0	0.642	0.193	0.09	15.939	1.106	12.698	1.812	9.643	5.703	0.053	4.948	0.006	0.009	0.011	0.743	6.595	0.792	24.542	0	0	0.177	0	1.363	0.986	0.237	0.009	0.014	0	0.005	0.002	0.299	0.334	1.905	6.672	2.265	9.859	8.261	0.019	55.6	3.652	10.757	13.311	11.228	7.639	16.833
Pseudomonas monteilii	0	0	0	0	0	0	0	0.471	0.101	0.411	0.108	0.221	0.027	0.004	0.146	0	0.547	0.498	0.044	0.098	0.002	0.006	0	0	0.118	0	0	0.012	0.021	0.103	0.025	0.004	0.799	0.049	5.998	0.081	0	0	0.105	0.012	0	0	0.006	0.056	0.003	0	0	0	0.005
Pseudomonas mosselii	0	0	0	0	0	0	0	0.005	0.023	0.032	0.013	0.111	0.021	0	0.021	0	0.001	0.001	0	0.001	0	0.009	0	0	0.07	0	0.001	0.031	0.076	0.011	0.038	0	0.021	0.007	9.11	0.012	0	0	0.033	0.001	0.011	0	0	0	0	0.001	0	0	0
Pseudomonas proteolytica	0	0.001	0	0	0.002	0	0	0.013	0.006	0.022	0.017	0.023	0.096	0	0.005	0	0.001	0	0.001	0.052	0.013	7.975	0	0	0.002	0	0.004	0.144	0.005	0.001	0.001	0	0.001	0.001	0.11	0.001	0.004	0.005	0.003	0.014	0.036	0.074	0.065	0.019	0.008	0.039	0.052	0.025	0.011
Pseudomonas putida	0	0	0	0	0.001	0	0	13.297	0.75	4.92	9.069	0.554	6.543	0.007	0.586	0.001	0.083	0.058	0.012	0.022	0.003	0.074	0	0	0.285	0.001	0.002	7.973	2.57	0.116	0.544	0.246	0.54	0.44	4.84	0.088	0.005	0.017	34.862	0.026	0.01	0.001	0.005	0.032	0.006	0.006	0.01	0.004	0.369
Pseudomonas soli	0	0	0	0	0	0	0	0.005	0.018	0.02	0.02	0.115	0.003	0	0.017	0	0	0	0	0.002	0	0.008	0	0	0.319	0	0	0.07	0.218	0.007	0.064	0	0.019	0.006	11.787	0.021	0	0.001	0.007	0.001	0.004	0	0	0.002	0	0	0	0	0.001
Pseudomonas unclassified	0.008	0.016	0	0	0.033	0.005	0.004	0.933	0.393	1.362	0.93	0.863	1.568	0.019	0.697	0.003	0.032	0.027	0.055	0.97	0.063	2.647	0	0	0.072	0	0.073	2.143	0.538	0.204	0.134	0.008	0.237	0.041	7.96	0.142	0.068	0.202	1.413	0.271	1.348	0.047	0.669	0.155	0.458	0.342	0.33	0.238	0.479
Raoultella planticola	0	0	0	0	0	0	0	0	0	0.001	0	0	0	0	0	0	0.006	0	0	0	0	0	0	0	0	0	0	0	0	0	0	0	0	0	0	0	0	0	0	0	0	0	0	0	0	0	0.002	16.832	0
Raoultella unclassified	0	0	0	0	0	0	0	0.001	0.01	0.003	0	0.002	0	0	0	0	0.009	0	0	0	0	0	0	0	0	0	0	0	0	0	0	0	0	0	0	0.013	0	0	0	0	0	0	0	0	0	0	0.001	11.333	0
Serratia marcescens	0	0	0	0	9.202	0.001	0	0.003	0.017	0.002	0	0.006	0.002	0	0	0	0	0	0	0	0	0	0	0	0	0	0	0	0	0	0	0	0	0	0.013	0	0	0	0	0	0	0.005	0	0	0	0	0	3.536	0
Streptococcaceae unclassified	0	0.003	0.001	0.003	13.833	0.002	0.006	6.857	0.026	0.002	0.001	2.992	0	0.001	0.007	0.345	0.101	0.072	0.003	0	0.003	0.009	0	0	0.038	0.002	0.002	0.02	0.003	1.063	0.482	0.002	0.001	0.001	0.232	0.004	0	0.034	0.195	0	0	0	0	0	0	0	0.001	0	0.214
Thermaceae unclassified	0	0.001	0.001	0	0	0.001	0	0	0	0	0	0.002	0	0	0	0.002	0	0	0.001	0	0	0.005	0	0.008	0	0.001	0.002	0.001	0	0	0.003	0	0	0.002	0.003	0	0.001	0.001	0.003	0.004	0	0.003	11.371	0	0.002	0.001	0.001	0	0
Vagococcus fluvialis	0	0.41	0	0.404	0	0	0.125	0	0.107	0.002	0.003	0.767	0.002	0.003	0.003	0	20.59	0.227	0.344	0	1.47	0.024	0	0	0	0.001	0.006	0.004	0.001	0	0.605	0	0	0.001	0.002	2.152	0	0.051	0.032	0	0	0	0	0	0	0	0	0	0
other genera < 5%	0.29	1.685	1.917	1.27	9.534	1.397	2.894	11.19	18.93	15.202	7.177	19.568	14.167	2.517	13.248	1.812	26.75	7.004	3.718	11.693	3.878	16.551	2.403	1.802	3.175	10.927	11.394	27.905	9.519	7.295	13.888	0.242	3.116	1.831	44.901	9.11	1.157	2.18	4.773	6.83	9.648	8.599	9.649	10.131	4.329	2.083	2.989	4.472	4.654
[truncated: 3 more columns]
